# Supplementary material for: Transcriptome Profiling of Spinal Muscular Atrophy Motor Neurons Derived from Mouse Embryonic Stem Cells
Source: PLoS One. 2014 Sep 5;9(9):e106818. doi: 10.1371/journal.pone.0106818 (PMC4156416; doi:10.1371/journal.pone.0106818)
Supplement: Table S1 — List of all of the annotated RNA transcripts that are differentially expressed in A2 SMA mESC-derived MNs relative to Hb9 control mESC-derived MNs. (XLS) [file pone.0106818.s001.xls]

## Sheet: Sheet0
Fold Change	p-value	Other	ID	Notes	Symbol	Entrez Gene Name	Location	Type(s)	Drug(s)
-179769000000000000000000000000000000000000000000000000000000000000000000000000000000000000000000000000000000000000000000000000000000000000000000000000000000000000000000000000000000000000000000000000000000000000000000000000000000000000000000000000000000000000000000000000000000000000000000000000000000000000000.000	2.76E-03	0.007	Atoh7		ATOH7	atonal homolog 7 (Drosophila)	unknown	other
-179769000000000000000000000000000000000000000000000000000000000000000000000000000000000000000000000000000000000000000000000000000000000000000000000000000000000000000000000000000000000000000000000000000000000000000000000000000000000000000000000000000000000000000000000000000000000000000000000000000000000000000.000	8.90E-04	0.002	Ccl3		CCL3L1/CCL3L3	chemokine (C-C motif) ligand 3-like 1	Extracellular Space	cytokine
-179769000000000000000000000000000000000000000000000000000000000000000000000000000000000000000000000000000000000000000000000000000000000000000000000000000000000000000000000000000000000000000000000000000000000000000000000000000000000000000000000000000000000000000000000000000000000000000000000000000000000000000.000	2.52E-02	0.049	Mdga2	D	MDGA2	MAM domain containing glycosylphosphatidylinositol anchor 2	unknown	other
-179769000000000000000000000000000000000000000000000000000000000000000000000000000000000000000000000000000000000000000000000000000000000000000000000000000000000000000000000000000000000000000000000000000000000000000000000000000000000000000000000000000000000000000000000000000000000000000000000000000000000000000.000	1.72E-03	0.004	4930447M23Rik		4930447M23Rik	RIKEN cDNA 4930447M23 gene	unknown	other
-179769000000000000000000000000000000000000000000000000000000000000000000000000000000000000000000000000000000000000000000000000000000000000000000000000000000000000000000000000000000000000000000000000000000000000000000000000000000000000000000000000000000000000000000000000000000000000000000000000000000000000000.000	3.41E-04	0.001	Cst9		CST9L	cystatin 9-like	Extracellular Space	other
-179769000000000000000000000000000000000000000000000000000000000000000000000000000000000000000000000000000000000000000000000000000000000000000000000000000000000000000000000000000000000000000000000000000000000000000000000000000000000000000000000000000000000000000000000000000000000000000000000000000000000000000.000	2.46E-02	0.048	1810062G17Rik		1810062G17Rik	RIKEN cDNA 1810062G17 gene	unknown	other
-179769000000000000000000000000000000000000000000000000000000000000000000000000000000000000000000000000000000000000000000000000000000000000000000000000000000000000000000000000000000000000000000000000000000000000000000000000000000000000000000000000000000000000000000000000000000000000000000000000000000000000000.000	5.86E-11	0.000	2610316D01Rik		2610316D01Rik	RIKEN cDNA 2610316D01 gene	unknown	other
-179769000000000000000000000000000000000000000000000000000000000000000000000000000000000000000000000000000000000000000000000000000000000000000000000000000000000000000000000000000000000000000000000000000000000000000000000000000000000000000000000000000000000000000000000000000000000000000000000000000000000000000.000	3.10E-03	0.007	1700125G02Rik		1700125G02Rik	RIKEN cDNA 1700125G02 gene	unknown	other
-179769000000000000000000000000000000000000000000000000000000000000000000000000000000000000000000000000000000000000000000000000000000000000000000000000000000000000000000000000000000000000000000000000000000000000000000000000000000000000000000000000000000000000000000000000000000000000000000000000000000000000000.000	1.61E-02	0.033	Gm15772		Gm15772	ribosomal protein L26 pseudogene	unknown	other
-179769000000000000000000000000000000000000000000000000000000000000000000000000000000000000000000000000000000000000000000000000000000000000000000000000000000000000000000000000000000000000000000000000000000000000000000000000000000000000000000000000000000000000000000000000000000000000000000000000000000000000000.000	2.82E-22	0.000	Hnrnpf	D	HNRNPF	heterogeneous nuclear ribonucleoprotein F	Nucleus	other
-179769000000000000000000000000000000000000000000000000000000000000000000000000000000000000000000000000000000000000000000000000000000000000000000000000000000000000000000000000000000000000000000000000000000000000000000000000000000000000000000000000000000000000000000000000000000000000000000000000000000000000000.000	9.11E-14	0.000	Mkrn3	D	MKRN3	makorin ring finger protein 3	Nucleus	other
-179769000000000000000000000000000000000000000000000000000000000000000000000000000000000000000000000000000000000000000000000000000000000000000000000000000000000000000000000000000000000000000000000000000000000000000000000000000000000000000000000000000000000000000000000000000000000000000000000000000000000000000.000	5.06E-04	0.001	Gm11149		Gm11149	predicted gene 11149	unknown	other
-7.547	0.00E00	0.000	Hes5		HES5	hairy and enhancer of split 5 (Drosophila)	Nucleus	other
-6.898	0.00E00	0.000	Glra1		GLRA1	glycine receptor, alpha 1	Plasma Membrane	ion channel
-6.878	0.00E00	0.000	Vsx2		VSX2	visual system homeobox 2	Nucleus	transcription regulator
-6.663	0.00E00	0.000	Slc17a8		SLC17A8	solute carrier family 17 (sodium-dependent inorganic phosphate cotransporter), member 8	Plasma Membrane	transporter
-6.649	0.00E00	0.000	Fabp7		FABP7	fatty acid binding protein 7, brain	Cytoplasm	transporter
-6.622	0.00E00	0.000	D930007P13Rik	D	D930007P13Rik	Riken cDNA D930007P13 gene	unknown	other
-6.525	0.00E00	0.000	Slc6a1		SLC6A1	solute carrier family 6 (neurotransmitter transporter, GABA), member 1	Plasma Membrane	transporter	tiagabine
-6.471	0.00E00	0.000	Neurog2		NEUROG2	neurogenin 2	Nucleus	other
-6.464	5.46E-12	0.000	Hk3		HK3	hexokinase 3 (white cell)	Cytoplasm	kinase
-6.309	0.00E00	0.000	Lhx3		LHX3	LIM homeobox 3	Nucleus	transcription regulator
-6.280	2.49E-07	0.000	Gria1		GRIA1	glutamate receptor, ionotropic, AMPA 1	Plasma Membrane	ion channel	talampanel, Org 24448, LY451395, tezampanel
-6.190	1.70E-03	0.004	6430503K07Rik		6430503K07Rik	RIKEN cDNA 6430503K07 gene	unknown	other
-6.121	0.00E00	0.000	Fgfbp3		FGFBP3	fibroblast growth factor binding protein 3	Extracellular Space	other
-6.050	0.00E00	0.000	Prdm8		PRDM8	PR domain containing 8	Nucleus	transcription regulator
-5.882	5.11E-06	0.000	Gpr17		GPR17	G protein-coupled receptor 17	Plasma Membrane	G-protein coupled receptor
-5.814	2.84E-06	0.000	Mir124a-2		mir-124	microRNA 124-1	Cytoplasm	microRNA
-5.808	0.00E00	0.000	Tal1		TAL1	T-cell acute lymphocytic leukemia 1	Nucleus	transcription regulator
-5.767	1.08E-12	0.000	6330527O06Rik		LAMP5	lysosomal-associated membrane protein family, member 5	Cytoplasm	other
-5.740	1.16E-06	0.000	Slitrk3		SLITRK3	SLIT and NTRK-like family, member 3	unknown	other
-5.739	0.00E00	0.000	Rhbdl3		RHBDL3	rhomboid, veinlet-like 3 (Drosophila)	Plasma Membrane	peptidase
-5.726	1.05E-07	0.000	Ghsr		GHSR	growth hormone secretagogue receptor	Plasma Membrane	G-protein coupled receptor	EP 1572
-5.650	1.33E-07	0.000	Hpgds		HPGDS	hematopoietic prostaglandin D synthase	Cytoplasm	enzyme
-5.647	0.00E00	0.000	D930007P13Rik	D	D930007P13Rik	Riken cDNA D930007P13 gene	unknown	other
-5.644	0.00E00	0.000	Adcyap1r1		ADCYAP1R1	adenylate cyclase activating polypeptide 1 (pituitary) receptor type I	Plasma Membrane	G-protein coupled receptor
-5.637	0.00E00	0.000	Gsg1l		GSG1L	GSG1-like	unknown	other
-5.635	0.00E00	0.000	Syt6		SYT6	synaptotagmin VI	Cytoplasm	transporter
-5.630	0.00E00	0.000	Crp		CRP	C-reactive protein, pentraxin-related	Extracellular Space	other
-5.617	7.06E-03	0.016	Gm14207		Gm14207	predicted gene 14207	unknown	other
-5.610	0.00E00	0.000	1700106J16Rik		1700106J16Rik	RIKEN cDNA 1700106J16 gene	unknown	other
-5.574	0.00E00	0.000	Ascl1		ASCL1	achaete-scute complex homolog 1 (Drosophila)	Nucleus	transcription regulator
-5.566	1.93E-07	0.000	C130060K24Rik		C130060K24Rik	RIKEN cDNA C130060K24 gene	Plasma Membrane	G-protein coupled receptor
-5.544	1.16E-11	0.000	Insm2		INSM2	insulinoma-associated 2	Nucleus	transcription regulator
-5.510	0.00E00	0.000	Olig2		OLIG2	oligodendrocyte lineage transcription factor 2	Nucleus	transcription regulator
-5.491	0.00E00	0.000	Chat		CHAT	choline O-acetyltransferase	Nucleus	enzyme
-5.482	9.53E-09	0.000	Gm10742		Gm10742	predicted gene 10742	unknown	other
-5.427	0.00E00	0.000	Doc2b		DOC2B	double C2-like domains, beta	Cytoplasm	transporter
-5.424	0.00E00	0.000	Gm10710		Gm10710	predicted gene 10710	unknown	other
-5.330	7.36E-04	0.002	Nkx1-1		NKX1-1	NK1 homeobox 1	Nucleus	transcription regulator
-5.326	7.84E-03	0.017	Lrrtm4		LRRTM4	leucine rich repeat transmembrane neuronal 4	Extracellular Space	other
-5.324	7.95E-03	0.018	Sox14		SOX14	SRY (sex determining region Y)-box 14	Nucleus	transcription regulator
-5.314	0.00E00	0.000	Lrrc4b		LRRC4B	leucine rich repeat containing 4B	unknown	other
-5.314	0.00E00	0.000	Epha3		EPHA3	EPH receptor A3	Plasma Membrane	kinase
-5.301	0.00E00	0.000	Nkx2-2		NKX2-2	NK2 homeobox 2	Nucleus	transcription regulator
-5.274	0.00E00	0.000	Cartpt		CARTPT	CART prepropeptide	Extracellular Space	other
-5.273	0.00E00	0.000	3110035E14Rik		C8orf46	chromosome 8 open reading frame 46	unknown	other
-5.256	0.00E00	0.000	Lrrn1		LRRN1	leucine rich repeat neuronal 1	unknown	other
-5.209	3.20E-05	0.000	1500016L03Rik		1500016L03Rik	RIKEN cDNA 1500016L03 gene	unknown	other
-5.199	1.52E-08	0.000	Ccdc48		CCDC48	coiled-coil domain containing 48	unknown	other
-5.197	0.00E00	0.000	Unc5a		UNC5A	unc-5 homolog A (C. elegans)	Plasma Membrane	transmembrane receptor
-5.190	6.22E-15	0.000	Lect1		LECT1	leukocyte cell derived chemotaxin 1	Extracellular Space	other
-5.168	0.00E00	0.000	Gm5607		Gm5607	predicted gene 5607	unknown	other
-5.161	8.71E-03	0.019	2810471M01Rik		2810471M01Rik	RIKEN cDNA 2810471M01 gene	unknown	other
-5.159	0.00E00	0.000	Slc6a5		SLC6A5	solute carrier family 6 (neurotransmitter transporter, glycine), member 5	Plasma Membrane	transporter
-5.131	0.00E00	0.000	Pou3f4		POU3F4	POU class 3 homeobox 4	Nucleus	transcription regulator
-5.119	0.00E00	0.000	Lin7a		LIN7A	lin-7 homolog A (C. elegans)	Cytoplasm	other
-5.119	0.00E00	0.000	Kcnk9		KCNK9	potassium channel, subfamily K, member 9	Plasma Membrane	ion channel
-5.112	0.00E00	0.000	Adamtsl1		ADAMTSL1	ADAMTS-like 1	Extracellular Space	other
-5.110	6.07E-08	0.000	Lrrtm3		LRRTM3	leucine rich repeat transmembrane neuronal 3	unknown	other
-5.109	1.59E-09	0.000	Klhl35		KLHL35	kelch-like 35 (Drosophila)	unknown	other
-5.105	1.77E-09	0.000	Tnr		TNR	tenascin R	Plasma Membrane	other
-5.095	0.00E00	0.000	Rbfox1		RBFOX1	RNA binding protein, fox-1 homolog (C. elegans) 1	Cytoplasm	other
-5.085	0.00E00	0.000	Accn4		ASIC4	acid-sensing (proton-gated) ion channel family member 4	Plasma Membrane	ion channel	amiloride, amiloride/hydrochlorothiazide
-5.081	0.00E00	0.000	Ppp1r17		PPP1R17	protein phosphatase 1, regulatory subunit 17	Cytoplasm	other
-5.081	6.79E-08	0.000	Mir7-2		mir-7	microRNA 7-1	Cytoplasm	microRNA
-5.054	0.00E00	0.000	Grm2		GRM2	glutamate receptor, metabotropic 2	Plasma Membrane	G-protein coupled receptor	LY-544344, fasoracetam
-5.044	0.00E00	0.000	C1ql3		C1QL3	complement component 1, q subcomponent-like 3	Extracellular Space	other
-5.039	9.00E-08	0.000	Pcdhb5		PCDHB4	protocadherin beta 4	Plasma Membrane	other
-5.026	0.00E00	0.000	Btbd17		BTBD17	BTB (POZ) domain containing 17	unknown	other
-5.018	4.93E-06	0.000	Kcnk3		KCNK3	potassium channel, subfamily K, member 3	Plasma Membrane	ion channel	nicorandil, amiodarone
-5.017	9.63E-04	0.003	F730016J06Rik		F730016J06Rik	RIKEN cDNA F730016J06 gene	unknown	other
-5.010	0.00E00	0.000	Rab3c		RAB3C	RAB3C, member RAS oncogene family	Cytoplasm	enzyme
-4.972	0.00E00	0.000	Neurod4		NEUROD4	neuronal differentiation 4	Nucleus	other
-4.962	9.94E-08	0.000	Siah3		SIAH3	siah E3 ubiquitin protein ligase family member 3	unknown	other
-4.960	1.16E-02	0.025	4931429L15Rik		4931429L15Rik	RIKEN cDNA 4931429L15 gene	unknown	other
-4.943	4.66E-07	0.000	Ptchd2		PTCHD2	patched domain containing 2	unknown	other
-4.929	4.32E-03	0.010	4930578M01Rik		4930578M01Rik	RIKEN cDNA 4930578M01 gene	unknown	other
-4.928	0.00E00	0.000	Slc6a11		SLC6A11	solute carrier family 6 (neurotransmitter transporter, GABA), member 11	Plasma Membrane	transporter	tiagabine
-4.928	0.00E00	0.000	Lhx1		LHX1	LIM homeobox 1	Nucleus	transcription regulator
-4.915	2.06E-08	0.000	Cpa4		CPA4	carboxypeptidase A4	Extracellular Space	peptidase
-4.909	1.64E-05	0.000	Hes2		HES2	hairy and enhancer of split 2 (Drosophila)	Nucleus	other
-4.890	0.00E00	0.000	Itgb8		ITGB8	integrin, beta 8	Plasma Membrane	other
-4.867	4.44E-09	0.000	A730035I17Rik		A730035I17Rik	RIKEN cDNA A730035I17 gene	unknown	other
-4.858	0.00E00	0.000	Ecel1		ECEL1	endothelin converting enzyme-like 1	Plasma Membrane	peptidase
-4.857	2.22E-16	0.000	Pcdhb3		PCDHB3	protocadherin beta 3	Plasma Membrane	other
-4.846	0.00E00	0.000	Th		TH	tyrosine hydroxylase	Cytoplasm	enzyme
-4.833	0.00E00	0.000	Pou3f2		POU3F2	POU class 3 homeobox 2	Nucleus	transcription regulator
-4.829	3.56E-03	0.008	Gm17566		Gm17566	predicted gene, 17566	unknown	other
-4.818	0.00E00	0.000	Pcdh10		PCDH10	protocadherin 10	Plasma Membrane	other
-4.807	0.00E00	0.000	Ednrb		EDNRB	endothelin receptor type B	Plasma Membrane	G-protein coupled receptor	bosentan, sitaxsentan, atrasentan
-4.797	2.60E-13	0.000	Gm5601		Gm5601	predicted pseudogene 5601	unknown	other
-4.785	0.00E00	0.000	Scrt1		SCRT1	scratch homolog 1, zinc finger protein (Drosophila)	Nucleus	transcription regulator
-4.784	9.19E-10	0.000	Actl6b		ACTL6B	actin-like 6B	Nucleus	other
-4.776	0.00E00	0.000	Stmn4		STMN4	stathmin-like 4	Cytoplasm	other
-4.772	1.86E-10	0.000	Me3		ME3	malic enzyme 3, NADP(+)-dependent, mitochondrial	Cytoplasm	enzyme
-4.758	0.00E00	0.000	Adcyap1		ADCYAP1	adenylate cyclase activating polypeptide 1 (pituitary)	Extracellular Space	other
-4.730	0.00E00	0.000	Sim1		SIM1	single-minded homolog 1 (Drosophila)	Nucleus	transcription regulator
-4.725	0.00E00	0.000	Dclk1		DCLK1	doublecortin-like kinase 1	unknown	kinase
-4.722	4.80E-09	0.000	AW011738		AW011738	expressed sequence AW011738	unknown	other
-4.718	0.00E00	0.000	St18		ST18	suppression of tumorigenicity 18 (breast carcinoma) (zinc finger protein)	Nucleus	transcription regulator
-4.710	0.00E00	0.000	Sp8		SP8	Sp8 transcription factor	Nucleus	other
-4.707	0.00E00	0.000	Add2		ADD2	adducin 2 (beta)	Cytoplasm	other
-4.706	0.00E00	0.000	Sncg		SNCG	synuclein, gamma (breast cancer-specific protein 1)	Cytoplasm	other
-4.699	0.00E00	0.000	Cacna1e		CACNA1E	calcium channel, voltage-dependent, R type, alpha 1E subunit	Plasma Membrane	ion channel
-4.697	0.00E00	0.000	Smn1		SMN1/SMN2	survival of motor neuron 1, telomeric	Nucleus	other
-4.692	4.71E-12	0.000	Kcnip1		KCNIP1	Kv channel interacting protein 1	Plasma Membrane	ion channel
-4.674	1.19E-13	0.000	Kcnc1		KCNC1	potassium voltage-gated channel, Shaw-related subfamily, member 1	Plasma Membrane	ion channel
-4.668	0.00E00	0.000	Akap6		AKAP6	A kinase (PRKA) anchor protein 6	Nucleus	other
-4.666	0.00E00	0.000	Kcnj5		KCNJ5	potassium inwardly-rectifying channel, subfamily J, member 5	Plasma Membrane	ion channel	minoxidil, nicorandil, amiodarone
-4.665	0.00E00	0.000	9430031J16Rik		NYAP2	neuronal tyrosine-phosphorylated phosphoinositide-3-kinase adaptor 2	unknown	other
-4.662	2.22E-16	0.000	Nckap5		NCKAP5	NCK-associated protein 5	unknown	other
-4.622	4.44E-16	0.000	Pcdhb16		PCDHB8	protocadherin beta 8	Plasma Membrane	other
-4.609	5.68E-12	0.000	Lmo3		LMO3	LIM domain only 3 (rhombotin-like 2)	Nucleus	other
-4.606	9.45E-12	0.000	Gabrg1		GABRG1	gamma-aminobutyric acid (GABA) A receptor, gamma 1	Plasma Membrane	ion channel	pagoclone, alphadolone, SEP 174559, clobazam, tracazolate, sevoflurane, isoflurane, gaboxadol, isoniazid, felbamate, etomidate, muscimol, halothane, fluoxetine/olanzapine, estazolam, clorazepate, eszopiclone, quazepam, amitriptyline/chlordiazepoxide, temazepam, zolpidem, chlordiazepoxide, lorazepam, olanzapine, triazolam, clonazepam, flurazepam, midazolam, oxazepam, zaleplon, secobarbital, phenob…
-4.600	2.66E-15	0.000	5730596B20Rik		5730596B20Rik	RIKEN cDNA 5730596B20 gene	unknown	other
-4.599	1.47E-04	0.000	Hs3st2		HS3ST2	heparan sulfate (glucosamine) 3-O-sulfotransferase 2	Cytoplasm	enzyme
-4.593	0.00E00	0.000	Sparcl1		SPARCL1	SPARC-like 1 (hevin)	Extracellular Space	other
-4.582	0.00E00	0.000	Kbtbd11		KBTBD11	kelch repeat and BTB (POZ) domain containing 11	unknown	other
-4.580	6.98E-08	0.000	C2cd4a		C2CD4A	C2 calcium-dependent domain containing 4A	unknown	other
-4.569	0.00E00	0.000	Myo16		MYO16	myosin XVI	Cytoplasm	other
-4.567	9.54E-07	0.000	Nxph1		NXPH1	neurexophilin 1	Extracellular Space	other
-4.559	0.00E00	0.000	Nefm		NEFM	neurofilament, medium polypeptide	Cytoplasm	other
-4.556	0.00E00	0.000	Adora2a		ADORA2A	adenosine A2a receptor	Plasma Membrane	G-protein coupled receptor	adenosine, istradefylline, dyphylline, aspirin/butalbital/caffeine, acetaminophen/caffeine/dihydrocodeine, acetaminophen/aspirin/caffeine, caffeine/ergotamine, aspirin/caffeine/propoxyphene, aspirin/butalbital/caffeine/codeine, aspirin/caffeine/dihydrocodeine, binodenoson, regadenoson, acetaminophen/butalbital/caffeine, aminophylline, aspirin/caffeine/orphenadrine, clofarabine, acetaminophen/buta…
-4.534	4.00E-09	0.000	Dbh		DBH	dopamine beta-hydroxylase (dopamine beta-monooxygenase)	Cytoplasm	enzyme
-4.531	6.54E-04	0.002	Gad2		GAD2	glutamate decarboxylase 2 (pancreatic islets and brain, 65kDa)	Cytoplasm	enzyme	valproic acid
-4.521	0.00E00	0.000	Myt1		MYT1	myelin transcription factor 1	Nucleus	transcription regulator
-4.521	0.00E00	0.000	Epha5	D	EPHA5	EPH receptor A5	Plasma Membrane	kinase
-4.519	1.66E-02	0.034	Epha5	D	EPHA5	EPH receptor A5	Plasma Membrane	kinase
-4.515	0.00E00	0.000	Hoxc4	D	HOXC4	homeobox C4	Nucleus	transcription regulator
-4.505	0.00E00	0.000	Pcdhb17		PCDHB16	protocadherin beta 16	Plasma Membrane	other
-4.502	0.00E00	0.000	Disp2		DISP2	dispatched homolog 2 (Drosophila)	unknown	other
-4.486	0.00E00	0.000	Slc32a1		SLC32A1	solute carrier family 32 (GABA vesicular transporter), member 1	Plasma Membrane	transporter	tiagabine
-4.474	0.00E00	0.000	Chgb		CHGB	chromogranin B (secretogranin 1)	Extracellular Space	other
-4.473	0.00E00	0.000	Phox2b		PHOX2B	paired-like homeobox 2b	Nucleus	transcription regulator
-4.460	0.00E00	0.000	D930028M14Rik		D930028M14Rik	RIKEN cDNA D930028M14 gene	unknown	other
-4.458	0.00E00	0.000	Nhlh2		NHLH2	nescient helix loop helix 2	Nucleus	other
-4.458	2.22E-16	0.000	Mir219-2		mir-219	microRNA 219-1	Cytoplasm	microRNA
-4.455	0.00E00	0.000	Rfx4	D	RFX4	regulatory factor X, 4 (influences HLA class II expression)	Nucleus	transcription regulator
-4.444	1.14E-12	0.000	6720416L17Rik		6720416L17Rik	RIKEN cDNA 6720416L17 gene	unknown	other
-4.443	2.45E-02	0.048	Tekt4		TEKT4	tektin 4	unknown	transporter
-4.438	4.43E-08	0.000	Gjd2		GJD2	gap junction protein, delta 2, 36kDa	Plasma Membrane	transporter
-4.438	0.00E00	0.000	Clvs1		CLVS1	clavesin 1	Cytoplasm	other
-4.433	0.00E00	0.000	Vit		VIT	vitrin	Extracellular Space	other
-4.429	0.00E00	0.000	Nsg1		NSG1	neuron specific gene family member 1	Cytoplasm	other
-4.428	0.00E00	0.000	Rgs8		RGS8	regulator of G-protein signaling 8	Cytoplasm	other
-4.425	0.00E00	0.000	Snap25	D	SNAP25	synaptosomal-associated protein, 25kDa	Plasma Membrane	transporter	botulinum toxin type A
-4.424	0.00E00	0.000	Dll4		DLL4	delta-like 4 (Drosophila)	Extracellular Space	other	OMP-21M18, REGN421
-4.416	0.00E00	0.000	St6galnac5		ST6GALNAC5	ST6 (alpha-N-acetyl-neuraminyl-2,3-beta-galactosyl-1,3)-N-acetylgalactosaminide alpha-2,6-sialyltransferase 5	Cytoplasm	enzyme
-4.413	0.00E00	0.000	Scrt2		SCRT2	scratch homolog 2, zinc finger protein (Drosophila)	Nucleus	other
-4.409	0.00E00	0.000	Chrna4		CHRNA4	cholinergic receptor, nicotinic, alpha 4 (neuronal)	Plasma Membrane	transmembrane receptor	varenicline, ABT-089, ABT 418, isoflurane, mecamylamine, succinylcholine, memantine, rocuronium, doxacurium, amobarbital, mivacurium, pipecuronium, rapacuronium, metocurine, atracurium, cisatracurium, acetylcholine, nicotine, D-tubocurarine, arecoline, lobeline, enflurane, pancuronium, vecuronium
-4.402	0.00E00	0.000	Nkx6-1		NKX6-1	NK6 homeobox 1	Nucleus	transcription regulator
-4.392	4.86E-03	0.011	Sphkap	D	SPHKAP	SPHK1 interactor, AKAP domain containing	unknown	other
-4.387	2.05E-04	0.001	Rorb		RORB	RAR-related orphan receptor B	Nucleus	ligand-dependent nuclear receptor
-4.384	3.27E-10	0.000	Crb1		CRB1	crumbs homolog 1 (Drosophila)	Plasma Membrane	other
-4.380	0.00E00	0.000	Dcx		DCX	doublecortin	Cytoplasm	other
-4.378	0.00E00	0.000	Foxb1		FOXB1	forkhead box B1	Nucleus	transcription regulator
-4.377	3.54E-04	0.001	Sytl3		SYTL3	synaptotagmin-like 3	Cytoplasm	other
-4.369	0.00E00	0.000	Ly6h		LY6H	lymphocyte antigen 6 complex, locus H	Plasma Membrane	other
-4.365	0.00E00	0.000	Irx1		IRX1	iroquois homeobox 1	Nucleus	transcription regulator
-4.355	2.33E-05	0.000	1700112E06Rik		C10orf11	chromosome 10 open reading frame 11	unknown	other
-4.353	9.04E-03	0.020	Gm14424		Gm14424	predicted gene 14424	unknown	other
-4.350	2.80E-07	0.000	Pitpnm3		PITPNM3	PITPNM family member 3	Cytoplasm	transporter
-4.348	0.00E00	0.000	Onecut3		ONECUT3	one cut homeobox 3	Nucleus	transcription regulator
-4.346	0.00E00	0.000	Lfng		LFNG	LFNG O-fucosylpeptide 3-beta-N-acetylglucosaminyltransferase	Cytoplasm	enzyme
-4.344	0.00E00	0.000	Gap43		GAP43	growth associated protein 43	Plasma Membrane	other
-4.342	0.00E00	0.000	Igsf11		IGSF11	immunoglobulin superfamily, member 11	Plasma Membrane	other
-4.338	9.12E-11	0.000	Gm14964		Gm14964	predicted gene 14964	unknown	other
-4.330	0.00E00	0.000	Nrarp		NRARP	NOTCH-regulated ankyrin repeat protein	Nucleus	transcription regulator
-4.329	0.00E00	0.000	Cacna1g		CACNA1G	calcium channel, voltage-dependent, T type, alpha 1G subunit	Plasma Membrane	ion channel	mibefradil
-4.320	2.09E-07	0.000	Plek		PLEK	pleckstrin	Cytoplasm	other
-4.316	0.00E00	0.000	Slc44a5		SLC44A5	solute carrier family 44, member 5	Plasma Membrane	transporter
-4.313	4.22E-12	0.000	Acp1		ACP1	acid phosphatase 1, soluble	Cytoplasm	phosphatase
-4.311	0.00E00	0.000	Lhx5		LHX5	LIM homeobox 5	Nucleus	transcription regulator
-4.311	0.00E00	0.000	Rfx4	D	RFX4	regulatory factor X, 4 (influences HLA class II expression)	Nucleus	transcription regulator
-4.304	0.00E00	0.000	Fbll1		FBLL1	fibrillarin-like 1	unknown	other
-4.303	7.39E-04	0.002	A230052G05Rik		A230052G05Rik	RIKEN cDNA A230052G05 gene	unknown	other
-4.288	9.48E-10	0.000	Gm15612		Gm15612	predicted gene 15612	unknown	other
-4.283	0.00E00	0.000	Nrxn3		NRXN3	neurexin 3	Plasma Membrane	transporter
-4.282	0.00E00	0.000	Chl1		CHL1	cell adhesion molecule with homology to L1CAM (close homolog of L1)	Plasma Membrane	other
-4.280	2.71E-05	0.000	Zfp663		Zfp663	zinc finger protein 663	unknown	other
-4.280	0.00E00	0.000	Scg3		SCG3	secretogranin III	Extracellular Space	other
-4.278	0.00E00	0.000	Scg2		SCG2	secretogranin II	Extracellular Space	cytokine
-4.275	0.00E00	0.000	Esrrg		ESRRG	estrogen-related receptor gamma	Nucleus	ligand-dependent nuclear receptor
-4.273	0.00E00	0.000	Cacna2d3		CACNA2D3	calcium channel, voltage-dependent, alpha 2/delta subunit 3	Plasma Membrane	ion channel	pregabalin
-4.273	0.00E00	0.000	Gfra1		GFRA1	GDNF family receptor alpha 1	Plasma Membrane	transmembrane receptor
-4.256	1.07E-13	0.000	Resp18		RESP18	regulated endocrine-specific protein 18 homolog (rat)	Extracellular Space	other
-4.254	2.38E-04	0.001	1500009C09Rik		LINC00634	long intergenic non-protein coding RNA 634	unknown	other
-4.237	0.00E00	0.000	Chrna3		CHRNA3	cholinergic receptor, nicotinic, alpha 3 (neuronal)	Plasma Membrane	transmembrane receptor	ABT-089, isoflurane, mecamylamine, succinylcholine, rocuronium, doxacurium, amobarbital, mivacurium, pipecuronium, rapacuronium, metocurine, atracurium, cisatracurium, acetylcholine, nicotine, D-tubocurarine, arecoline, ibogaine, enflurane, pancuronium, vecuronium
-4.236	6.46E-05	0.000	Adra1a		ADRA1A	adrenoceptor alpha 1A	Plasma Membrane	G-protein coupled receptor	paliperidone, risperidone, antazoline/naphazoline, acetaminophen/clemastine/pseudoephedrine, articaine/epinephrine, bupivacaine/epinephrine, caffeine/ergotamine, acetaminophen/dexbrompheniramine/pseudoephedrine, dapiprazole, dexbrompheniramine/pseudoephedrine, chlorpheniramine/ibuprofen/pseudoephedrine, dipivefrin, cetirizine/pseudoephedrine, iloperidone, asenapine, epinephrine/prilocaine, epinep…
-4.227	0.00E00	0.000	Cadm3		CADM3	cell adhesion molecule 3	Plasma Membrane	other
-4.223	1.15E-04	0.000	Pcdhb10		PCDHB5	protocadherin beta 5	Plasma Membrane	other
-4.219	0.00E00	0.000	Gm5567		TMEM178B	transmembrane protein 178B	unknown	other
-4.212	0.00E00	0.000	Ptprn2		PTPRN2	protein tyrosine phosphatase, receptor type, N polypeptide 2	Plasma Membrane	phosphatase
-4.205	0.00E00	0.000	Pacrg		PACRG	PARK2 co-regulated	Cytoplasm	other
-4.199	1.66E-02	0.034	Gpr123		GPR123	G protein-coupled receptor 123	Plasma Membrane	G-protein coupled receptor
-4.185	0.00E00	0.000	Slc18a2		SLC18A2	solute carrier family 18 (vesicular monoamine), member 2	Plasma Membrane	transporter	deserpidine/methyclothiazide, deserpidine, tetrabenazine, reserpine/trichlormethiazide, chlorothiazide/reserpine, chlorthalidone/reserpine, hydralazine/hydrochlorothiazide/reserpine, hydroflumethiazide/reserpine, polythiazide/reserpine, hydrochlorothiazide/reserpine, reserpine
-4.182	0.00E00	0.000	Isl1		ISL1	ISL LIM homeobox 1	Nucleus	transcription regulator
-4.180	1.44E-10	0.000	Otp		OTP	orthopedia homeobox	Nucleus	transcription regulator
-4.178	0.00E00	0.000	Lypd1		LYPD1	LY6/PLAUR domain containing 1	Plasma Membrane	G-protein coupled receptor
-4.155	0.00E00	0.000	Alk		ALK	anaplastic lymphoma receptor tyrosine kinase	Plasma Membrane	kinase	crizotinib
-4.155	1.87E-14	0.000	Nkx1-2		NKX1-2	NK1 homeobox 2	Nucleus	transcription regulator
-4.154	2.29E-03	0.006	4930412O13Rik		4930412O13Rik	RIKEN cDNA 4930412O13 gene	unknown	other
-4.146	0.00E00	0.000	Tmem35		TMEM35	transmembrane protein 35	unknown	other
-4.140	1.13E-08	0.000	0610040B09Rik		0610040B09Rik	RIKEN cDNA 0610040B09 gene	unknown	other
-4.138	0.00E00	0.000	Elavl4		ELAVL4	ELAV (embryonic lethal, abnormal vision, Drosophila)-like 4	Cytoplasm	other
-4.136	0.00E00	0.000	Sdk2		SDK2	sidekick cell adhesion molecule 2	unknown	other
-4.131	0.00E00	0.000	Syt2		SYT2	synaptotagmin II	Cytoplasm	transporter
-4.129	0.00E00	0.000	Fam57b		FAM57B	family with sequence similarity 57, member B	Cytoplasm	other
-4.128	0.00E00	0.000	Nefl		NEFL	neurofilament, light polypeptide	Cytoplasm	other
-4.125	2.57E-09	0.000	Cdh13		CDH13	cadherin 13, H-cadherin (heart)	Plasma Membrane	other
-4.120	0.00E00	0.000	Apba2		APBA2	amyloid beta (A4) precursor protein-binding, family A, member 2	Cytoplasm	transporter
-4.116	0.00E00	0.000	Dach1	D	DACH1	dachshund homolog 1 (Drosophila)	Nucleus	transcription regulator
-4.115	0.00E00	0.000	Vat1l		VAT1L	vesicle amine transport protein 1 homolog (T. californica)-like	unknown	enzyme
-4.108	0.00E00	0.000	Rgag4		RGAG4	retrotransposon gag domain containing 4	unknown	other
-4.106	4.62E-14	0.000	Kcnk10		KCNK10	potassium channel, subfamily K, member 10	Plasma Membrane	ion channel
-4.103	0.00E00	0.000	Pcdhb2		PCDHB2	protocadherin beta 2	Plasma Membrane	other
-4.101	0.00E00	0.000	Pomc		POMC	proopiomelanocortin	Extracellular Space	other
-4.099	3.61E-09	0.000	Vsx1		VSX1	visual system homeobox 1	Nucleus	transcription regulator
-4.099	0.00E00	0.000	Srrm4		SRRM4	serine/arginine repetitive matrix 4	Nucleus	other
-4.095	0.00E00	0.000	Nkx6-2		NKX6-2	NK6 homeobox 2	Nucleus	transcription regulator
-4.093	1.62E-06	0.000	Adamtsl2		ADAMTSL2	ADAMTS-like 2	unknown	other
-4.085	0.00E00	0.000	Lrrn3		LRRN3	leucine rich repeat neuronal 3	Extracellular Space	other
-4.084	8.41E-03	0.018	Gm15663		Gm15663	predicted gene 15663	unknown	other
-4.078	0.00E00	0.000	Celsr2		CELSR2	cadherin, EGF LAG seven-pass G-type receptor 2 (flamingo homolog, Drosophila)	Plasma Membrane	G-protein coupled receptor
-4.077	2.75E-11	0.000	Slitrk2		SLITRK2	SLIT and NTRK-like family, member 2	unknown	other
-4.076	0.00E00	0.000	Gkn2		GKN2	gastrokine 2	Extracellular Space	other
-4.073	1.32E-04	0.000	1700095J03Rik		1700095J03Rik	RIKEN cDNA 1700095J03 gene	unknown	other
-4.073	0.00E00	0.000	Stk32a		STK32A	serine/threonine kinase 32A	unknown	kinase
-4.072	0.00E00	0.000	Gdap1		GDAP1	ganglioside induced differentiation associated protein 1	Cytoplasm	other
-4.072	0.00E00	0.000	Stmn3		STMN3	stathmin-like 3	Nucleus	other
-4.071	5.78E-06	0.000	Gm16141		Gm16141	predicted gene 16141	unknown	other
-4.070	1.11E-03	0.003	Odz2		ODZ2	odz, odd Oz/ten-m homolog 2 (Drosophila)	Plasma Membrane	other
-4.069	5.57E-07	0.000	Erbb4		ERBB4	v-erb-a erythroblastic leukemia viral oncogene homolog 4 (avian)	Plasma Membrane	kinase	BMS-599626
-4.064	3.17E-05	0.000	Gm11650		Gm11650	predicted gene 11650	unknown	other
-4.057	0.00E00	0.000	Neurog1		NEUROG1	neurogenin 1	Nucleus	transcription regulator
-4.056	1.01E-05	0.000	2210008F06Rik		2210008F06Rik	RIKEN cDNA 2210008F06 gene	unknown	other
-4.055	0.00E00	0.000	Pdzrn4		PDZRN4	PDZ domain containing ring finger 4	unknown	other
-4.054	0.00E00	0.000	Bhlhe22		BHLHE22	basic helix-loop-helix family, member e22	Nucleus	transcription regulator
-4.047	0.00E00	0.000	Srrm3		SRRM3	serine/arginine repetitive matrix 3	unknown	other
-4.046	3.23E-10	0.000	Pnoc		PNOC	prepronociceptin	Extracellular Space	other
-4.044	0.00E00	0.000	Diras2		DIRAS2	DIRAS family, GTP-binding RAS-like 2	Plasma Membrane	enzyme
-4.042	0.00E00	0.000	Lhfpl4		LHFPL4	lipoma HMGIC fusion partner-like 4	unknown	other
-4.041	2.27E-06	0.000	A730046J19Rik		A730046J19Rik	RIKEN cDNA A730046J19 gene	unknown	other
-4.041	3.82E-12	0.000	Ppfia2		PPFIA2	protein tyrosine phosphatase, receptor type, f polypeptide (PTPRF), interacting protein (liprin), alpha 2	Plasma Membrane	phosphatase
-4.040	0.00E00	0.000	Myt1l		MYT1L	myelin transcription factor 1-like	Nucleus	transcription regulator
-4.040	0.00E00	0.000	Fam65b		FAM65B	family with sequence similarity 65, member B	unknown	other
-4.030	0.00E00	0.000	Hoxb5		HOXB5	homeobox B5	Nucleus	transcription regulator
-4.030	0.00E00	0.000	Phox2a		PHOX2A	paired-like homeobox 2a	Nucleus	transcription regulator
-4.028	1.29E-03	0.003	Ndp		NDP	Norrie disease (pseudoglioma)	Extracellular Space	growth factor
-4.021	0.00E00	0.000	Apc2		APC2	adenomatosis polyposis coli 2	Cytoplasm	other
-4.021	9.39E-03	0.020	1700040D17Rik		1700040D17Rik	RIKEN cDNA 1700040D17 gene	unknown	other
-4.020	0.00E00	0.000	Pcdhb11		Pcdhb11	protocadherin beta 11	Plasma Membrane	other
-4.015	2.05E-11	0.000	Lsamp		LSAMP	limbic system-associated membrane protein	Plasma Membrane	other
-4.009	0.00E00	0.000	Rgs7		RGS7	regulator of G-protein signaling 7	Cytoplasm	enzyme
-4.008	0.00E00	0.000	Kcna5		KCNA5	potassium voltage-gated channel, shaker-related subfamily, member 5	Plasma Membrane	ion channel	nicorandil, amiodarone, flecainide, quinidine
-3.994	0.00E00	0.000	Spock1		SPOCK1	sparc/osteonectin, cwcv and kazal-like domains proteoglycan (testican) 1	Extracellular Space	other
-3.984	4.28E-06	0.000	Pcdhb7		Pcdhb7	protocadherin beta 7	Plasma Membrane	other
-3.984	0.00E00	0.000	Insm1		INSM1	insulinoma-associated 1	Nucleus	other
-3.982	0.00E00	0.000	Fam155a		FAM155A	family with sequence similarity 155, member A	unknown	other
-3.977	7.04E-12	0.000	Pcdhb18		PCDHB10	protocadherin beta 10	Plasma Membrane	other
-3.975	0.00E00	0.000	Ildr2	D	ILDR2	immunoglobulin-like domain containing receptor 2	unknown	other
-3.971	2.36E-10	0.000	6330407J23Rik	D	SOGA3	SOGA family member 3	unknown	other
-3.971	2.22E-16	0.000	Fam189a1		FAM189A1	family with sequence similarity 189, member A1	unknown	other
-3.965	0.00E00	0.000	Syt4		SYT4	synaptotagmin IV	Cytoplasm	transporter
-3.960	0.00E00	0.000	Ppp1r14c		PPP1R14C	protein phosphatase 1, regulatory (inhibitor) subunit 14C	Cytoplasm	other
-3.954	0.00E00	0.000	Ncan		NCAN	neurocan	Extracellular Space	other
-3.953	0.00E00	0.000	Sox9		SOX9	SRY (sex determining region Y)-box 9	Nucleus	transcription regulator
-3.951	4.66E-15	0.000	Dpyd		DPYD	dihydropyrimidine dehydrogenase	Cytoplasm	enzyme	eniluracil
-3.938	0.00E00	0.000	Gpm6a		GPM6A	glycoprotein M6A	Plasma Membrane	ion channel
-3.932	1.43E-03	0.004	Gm16010		Gm16010	predicted gene 16010	unknown	other
-3.929	0.00E00	0.000	Nhlh1		NHLH1	nescient helix loop helix 1	Nucleus	other
-3.929	5.72E-08	0.000	E130006D01Rik		E130006D01Rik	RIKEN cDNA E130006D01 gene	unknown	other
-3.925	1.95E-08	0.000	Hrh3		HRH3	histamine receptor H3	Plasma Membrane	G-protein coupled receptor	tesmilifene, triprolidine, buclizine
-3.911	4.44E-16	0.000	Pcdhb20		PCDHB14	protocadherin beta 14	Plasma Membrane	other
-3.909	0.00E00	0.000	Mtap2		MAP2	microtubule-associated protein 2	Cytoplasm	other
-3.908	3.59E-10	0.000	Shc3		SHC3	SHC (Src homology 2 domain containing) transforming protein 3	Cytoplasm	other
-3.907	0.00E00	0.000	Fgl2		FGL2	fibrinogen-like 2	Extracellular Space	peptidase
-3.905	0.00E00	0.000	Wnt5a		WNT5A	wingless-type MMTV integration site family, member 5A	Extracellular Space	cytokine
-3.900	8.65E-03	0.019	G630016G05Rik		G630016G05Rik	RIKEN cDNA G630016G05 gene	unknown	other
-3.899	8.89E-11	0.000	Nkx2-9	D	NKX2-8	NK2 homeobox 8	Nucleus	transcription regulator
-3.895	0.00E00	0.000	Dtx4		DTX4	deltex homolog 4 (Drosophila)	unknown	other
-3.887	1.75E-10	0.000	Adam12		ADAM12	ADAM metallopeptidase domain 12	Plasma Membrane	peptidase
-3.884	0.00E00	0.000	Fam181b		FAM181B	family with sequence similarity 181, member B	unknown	other
-3.881	0.00E00	0.000	Rbfox3		RBFOX3	RNA binding protein, fox-1 homolog (C. elegans) 3	Nucleus	other
-3.870	0.00E00	0.000	A730017C20Rik		KIAA1024L	KIAA1024-like	unknown	other
-3.868	1.33E-15	0.000	Pcdhb19		PCDHB11	protocadherin beta 11	Plasma Membrane	other
-3.868	0.00E00	0.000	Trim9		TRIM9	tripartite motif containing 9	Cytoplasm	enzyme
-3.868	0.00E00	0.000	Cdh22		CDH22	cadherin 22, type 2	Plasma Membrane	other
-3.867	0.00E00	0.000	Cacng4		CACNG4	calcium channel, voltage-dependent, gamma subunit 4	Plasma Membrane	ion channel
-3.867	0.00E00	0.000	Hoxb6		HOXB6	homeobox B6	Nucleus	transcription regulator
-3.865	6.60E-06	0.000	C2cd4b	D	C2CD4B	C2 calcium-dependent domain containing 4B	unknown	other
-3.860	0.00E00	0.000	Cxcr4		CXCR4	chemokine (C-X-C motif) receptor 4	Plasma Membrane	G-protein coupled receptor	plerixafor
-3.860	9.81E-14	0.000	Ptpn5		PTPN5	protein tyrosine phosphatase, non-receptor type 5 (striatum-enriched)	Cytoplasm	phosphatase
-3.852	2.79E-10	0.000	2810055G20Rik		2810055G20Rik	RIKEN cDNA 2810055G20 gene	unknown	other
-3.852	0.00E00	0.000	Gnat3		GNAT3	guanine nucleotide binding protein, alpha transducing 3	Plasma Membrane	enzyme
-3.846	6.44E-04	0.002	Fev		FEV	FEV (ETS oncogene family)	Nucleus	transcription regulator
-3.840	0.00E00	0.000	Ebf1		EBF1	early B-cell factor 1	Nucleus	transcription regulator
-3.834	0.00E00	0.000	Gpr156		GPR156	G protein-coupled receptor 156	Plasma Membrane	G-protein coupled receptor
-3.826	0.00E00	0.000	Olig1		OLIG1	oligodendrocyte transcription factor 1	Nucleus	transcription regulator
-3.824	0.00E00	0.000	6330407J23Rik	D	SOGA3	SOGA family member 3	unknown	other
-3.815	0.00E00	0.000	Fez1		FEZ1	fasciculation and elongation protein zeta 1 (zygin I)	Cytoplasm	other
-3.814	0.00E00	0.000	Rufy4		RUFY4	RUN and FYVE domain containing 4	unknown	other
-3.807	0.00E00	0.000	Kif19a		KIF19	kinesin family member 19	Extracellular Space	other
-3.807	0.00E00	0.000	6330403K07Rik		LOC728392	uncharacterized LOC728392	unknown	other
-3.803	1.73E-02	0.035	Arpp21		ARPP21	cAMP-regulated phosphoprotein, 21kDa	Cytoplasm	other
-3.783	6.17E-07	0.000	Adarb2		ADARB2	adenosine deaminase, RNA-specific, B2	Nucleus	enzyme
-3.780	5.49E-05	0.000	Trim36	D	TRIM36	tripartite motif containing 36	Cytoplasm	other
-3.777	0.00E00	0.000	Rtl1		RTL1	retrotransposon-like 1	unknown	other
-3.773	0.00E00	0.000	Galntl4		GALNTL4	UDP-N-acetyl-alpha-D-galactosamine:polypeptide N-acetylgalactosaminyltransferase-like 4	Cytoplasm	enzyme
-3.768	0.00E00	0.000	Ptprz1		PTPRZ1	protein tyrosine phosphatase, receptor-type, Z polypeptide 1	Plasma Membrane	phosphatase
-3.760	7.31E-07	0.000	Tll2		TLL2	tolloid-like 2	Extracellular Space	peptidase
-3.758	0.00E00	0.000	Gm13889		C11orf96	chromosome 11 open reading frame 96	unknown	other
-3.755	1.05E-07	0.000	Cecr6		CECR6	cat eye syndrome chromosome region, candidate 6	Nucleus	transcription regulator
-3.754	0.00E00	0.000	Fam123a		FAM123A	family with sequence similarity 123A	Plasma Membrane	other
-3.749	0.00E00	0.000	Ptprd	D	Ptprd	protein tyrosine phosphatase, receptor type, D	Plasma Membrane	phosphatase
-3.747	8.73E-06	0.000	3110045C21Rik		3110045C21Rik	RIKEN cDNA 3110045C21 gene	unknown	other
-3.744	0.00E00	0.000	Epha10		Epha10	Eph receptor A10	Plasma Membrane	transmembrane receptor
-3.741	0.00E00	0.000	B3gat1		B3GAT1	beta-1,3-glucuronyltransferase 1 (glucuronosyltransferase P)	Cytoplasm	enzyme
-3.741	0.00E00	0.000	Rnasel		RNASEL	ribonuclease L (2',5'-oligoisoadenylate synthetase-dependent)	Cytoplasm	enzyme
-3.740	3.12E-12	0.000	Cacng2		CACNG2	calcium channel, voltage-dependent, gamma subunit 2	Plasma Membrane	ion channel
-3.737	0.00E00	0.000	Tbx20		TBX20	T-box 20	Nucleus	transcription regulator
-3.734	0.00E00	0.000	Lmo1		LMO1	LIM domain only 1 (rhombotin 1)	Nucleus	transcription regulator
-3.733	0.00E00	0.000	Gdap1l1		GDAP1L1	ganglioside induced differentiation associated protein 1-like 1	unknown	other
-3.730	0.00E00	0.000	Grem2		GREM2	gremlin 2	Extracellular Space	other
-3.719	0.00E00	0.000	Tox2		TOX2	TOX high mobility group box family member 2	Nucleus	transcription regulator
-3.713	0.00E00	0.000	Nell1		NELL1	NEL-like 1 (chicken)	Extracellular Space	growth factor
-3.711	3.11E-15	0.000	Slitrk1		SLITRK1	SLIT and NTRK-like family, member 1	unknown	other
-3.704	0.00E00	0.000	Nsg2		HMP19	HMP19 protein	Cytoplasm	other
-3.694	0.00E00	0.000	Nr2f1		NR2F1	nuclear receptor subfamily 2, group F, member 1	Nucleus	ligand-dependent nuclear receptor
-3.692	4.09E-14	0.000	Hepacam2		HEPACAM2	HEPACAM family member 2	unknown	other
-3.688	1.49E-02	0.031	Lpo		LPO	lactoperoxidase	Extracellular Space	enzyme
-3.685	0.00E00	0.000	Sst		SST	somatostatin	Extracellular Space	other
-3.683	0.00E00	0.000	Crabp1		CRABP1	cellular retinoic acid binding protein 1	Cytoplasm	transporter
-3.681	0.00E00	0.000	Ildr2	D	ILDR2	immunoglobulin-like domain containing receptor 2	unknown	other
-3.672	0.00E00	0.000	St8sia2		ST8SIA2	ST8 alpha-N-acetyl-neuraminide alpha-2,8-sialyltransferase 2	Cytoplasm	enzyme
-3.662	0.00E00	0.000	Scg5		Scg5	secretogranin V	Cytoplasm	other
-3.661	0.00E00	0.000	Nova2		NOVA2	neuro-oncological ventral antigen 2	Nucleus	other
-3.661	3.15E-04	0.001	8430419K02Rik		8430419K02Rik	RIKEN cDNA 8430419K02 gene	unknown	other
-3.659	8.66E-10	0.000	Pcdhb6		Pcdhb6	protocadherin beta 6	Extracellular Space	other
-3.659	0.00E00	0.000	Cspg5		CSPG5	chondroitin sulfate proteoglycan 5 (neuroglycan C)	Extracellular Space	growth factor
-3.658	0.00E00	0.000	Hhipl1		HHIPL1	HHIP-like 1	unknown	other
-3.651	0.00E00	0.000	Pex5l		PEX5L	peroxisomal biogenesis factor 5-like	Cytoplasm	ion channel
-3.644	0.00E00	0.000	Grik2		GRIK2	glutamate receptor, ionotropic, kainate 2	Plasma Membrane	ion channel
-3.641	0.00E00	0.000	Fam163a		FAM163A	family with sequence similarity 163, member A	unknown	other
-3.640	0.00E00	0.000	Dpysl4		DPYSL4	dihydropyrimidinase-like 4	Cytoplasm	enzyme
-3.640	8.56E-04	0.002	Pax2		PAX2	paired box 2	Nucleus	transcription regulator
-3.637	7.92E-11	0.000	Darc		DARC	Duffy blood group, chemokine receptor	Plasma Membrane	G-protein coupled receptor
-3.635	0.00E00	0.000	Sema5b		SEMA5B	sema domain, seven thrombospondin repeats (type 1 and type 1-like), transmembrane domain (TM) and short cytoplasmic domain, (semaphorin) 5B	Plasma Membrane	other
-3.630	1.23E-11	0.000	Gkn1		GKN1	gastrokine 1	Extracellular Space	growth factor
-3.628	8.79E-12	0.000	Kcnab1		KCNAB1	potassium voltage-gated channel, shaker-related subfamily, beta member 1	Plasma Membrane	ion channel
-3.625	0.00E00	0.000	Sox10		SOX10	SRY (sex determining region Y)-box 10	Nucleus	transcription regulator
-3.622	0.00E00	0.000	9330159F19Rik		KIAA0408	KIAA0408	unknown	other
-3.621	0.00E00	0.000	Shd		SHD	Src homology 2 domain containing transforming protein D	Cytoplasm	other
-3.604	6.53E-05	0.000	Hs3st3a1		HS3ST3A1	heparan sulfate (glucosamine) 3-O-sulfotransferase 3A1	Cytoplasm	enzyme
-3.600	0.00E00	0.000	Uncx		UNCX	UNC homeobox	unknown	transcription regulator
-3.598	0.00E00	0.000	Kcnj10		KCNJ10	potassium inwardly-rectifying channel, subfamily J, member 10	Plasma Membrane	ion channel
-3.597	0.00E00	0.000	Slc35f1		SLC35F1	solute carrier family 35, member F1	unknown	other
-3.597	0.00E00	0.000	Mtap6	D	MAP6	microtubule-associated protein 6	Cytoplasm	other
-3.595	0.00E00	0.000	Pnmal1		PNMAL1	paraneoplastic Ma antigen family-like 1	unknown	other
-3.593	2.53E-06	0.000	4732456N10Rik		4732456N10Rik	RIKEN cDNA 4732456N10 gene	Cytoplasm	other
-3.593	0.00E00	0.000	2610109H07Rik		DRAXIN	dorsal inhibitory axon guidance protein	Extracellular Space	other
-3.581	1.11E-15	0.000	Mir135a-2		mir-135	microRNA 135b	Cytoplasm	microRNA
-3.580	1.87E-03	0.005	Tceal3		TCEAL3	transcription elongation factor A (SII)-like 3	unknown	other
-3.580	0.00E00	0.000	Elfn1		ELFN1	extracellular leucine-rich repeat and fibronectin type III domain containing 1	unknown	other
-3.578	0.00E00	0.000	Ntn4		NTN4	netrin 4	Extracellular Space	other
-3.565	0.00E00	0.000	Rtn1		RTN1	reticulon 1	Cytoplasm	other
-3.561	0.00E00	0.000	Dusp8		DUSP8	dual specificity phosphatase 8	Nucleus	phosphatase
-3.559	0.00E00	0.000	Magel2		MAGEL2	MAGE-like 2	unknown	other
-3.549	2.55E-05	0.000	Mc4r		MC4R	melanocortin 4 receptor	Plasma Membrane	G-protein coupled receptor
-3.543	5.50E-06	0.000	Csmd2		CSMD2	CUB and Sushi multiple domains 2	unknown	other
-3.540	1.68E-11	0.000	Upk3a		UPK3A	uroplakin 3A	Cytoplasm	other
-3.538	0.00E00	0.000	Hoxc4	D	HOXC4	homeobox C4	Nucleus	transcription regulator
-3.531	0.00E00	0.000	Tmem169		TMEM169	transmembrane protein 169	unknown	other
-3.531	6.96E-09	0.000	Prdm12		PRDM12	PR domain containing 12	Nucleus	other
-3.531	0.00E00	0.000	Iqsec3		IQSEC3	IQ motif and Sec7 domain 3	Cytoplasm	other
-3.529	3.64E-03	0.009	5330434G04Rik		5330434G04Rik	RIKEN cDNA 5330434G04 gene	unknown	other
-3.528	0.00E00	0.000	P4ha3		P4HA3	prolyl 4-hydroxylase, alpha polypeptide III	unknown	enzyme
-3.522	0.00E00	0.000	Sox3		SOX3	SRY (sex determining region Y)-box 3	Nucleus	transcription regulator
-3.521	2.50E-02	0.049	Frmpd3		FRMPD3	FERM and PDZ domain containing 3	unknown	other
-3.519	0.00E00	0.000	Sema6d		SEMA6D	sema domain, transmembrane domain (TM), and cytoplasmic domain, (semaphorin) 6D	Plasma Membrane	other
-3.518	0.00E00	0.000	Lrrc4		LRRC4	leucine rich repeat containing 4	Plasma Membrane	other
-3.512	0.00E00	0.000	Npas3		NPAS3	neuronal PAS domain protein 3	Nucleus	other
-3.509	0.00E00	0.000	Chrna5		CHRNA5	cholinergic receptor, nicotinic, alpha 5 (neuronal)	Plasma Membrane	transmembrane receptor	ABT-089, isoflurane, mecamylamine, succinylcholine, rocuronium, doxacurium, amobarbital, mivacurium, pipecuronium, rapacuronium, metocurine, atracurium, cisatracurium, acetylcholine, nicotine, D-tubocurarine, arecoline, enflurane, pancuronium, vecuronium
-3.508	0.00E00	0.000	Syt1		SYT1	synaptotagmin I	Cytoplasm	transporter
-3.507	0.00E00	0.000	Zfp536		ZNF536	zinc finger protein 536	unknown	other
-3.500	0.00E00	0.000	Nacad		NACAD	NAC alpha domain containing	unknown	other
-3.499	0.00E00	0.000	Gprin1		GPRIN1	G protein regulated inducer of neurite outgrowth 1	Plasma Membrane	other
-3.498	0.00E00	0.000	Xkr7		XKR7	XK, Kell blood group complex subunit-related family, member 7	unknown	other
-3.496	9.06E-14	0.000	Tspan11		TSPAN11	tetraspanin 11	unknown	other
-3.491	8.03E-08	0.000	Sv2b		SV2B	synaptic vesicle glycoprotein 2B	Plasma Membrane	transporter
-3.490	0.00E00	0.000	Nkain4		NKAIN4	Na+/K+ transporting ATPase interacting 4	Extracellular Space	other
-3.489	0.00E00	0.000	Stk33		STK33	serine/threonine kinase 33	Cytoplasm	kinase
-3.489	1.80E-03	0.005	C2cd4b	D	C2CD4B	C2 calcium-dependent domain containing 4B	unknown	other
-3.489	0.00E00	0.000	Hs3st5		HS3ST5	heparan sulfate (glucosamine) 3-O-sulfotransferase 5	Cytoplasm	enzyme
-3.486	0.00E00	0.000	C030037D09Rik		C030037D09Rik	RIKEN cDNA C030037D09 gene	unknown	other
-3.483	0.00E00	0.000	Tagln3	D	TAGLN3	transgelin 3	Extracellular Space	other
-3.481	5.55E-15	0.000	Scn9a		SCN9A	sodium channel, voltage-gated, type IX, alpha subunit	Plasma Membrane	ion channel	riluzole
-3.481	3.13E-13	0.000	Ugt2b34		UGT2B10	UDP glucuronosyltransferase 2 family, polypeptide B10	Cytoplasm	enzyme
-3.479	0.00E00	0.000	BC005764		LPPR3	lipid phosphate phosphatase-related protein type 3	unknown	phosphatase
-3.474	0.00E00	0.000	Tagln3	D	TAGLN3	transgelin 3	Extracellular Space	other
-3.474	0.00E00	0.000	C1ql1		C1QL1	complement component 1, q subcomponent-like 1	Extracellular Space	other
-3.466	4.44E-15	0.000	C1qtnf3		C1qtnf3	C1q and tumor necrosis factor related protein 3	Extracellular Space	other
-3.464	0.00E00	0.000	Thsd7b		THSD7B	thrombospondin, type I, domain containing 7B	unknown	other
-3.463	2.32E-03	0.006	6330409D20Rik		6330409D20Rik	RIKEN cDNA 6330409D20 gene	unknown	other
-3.462	0.00E00	0.000	Crabp2		CRABP2	cellular retinoic acid binding protein 2	Cytoplasm	transporter
-3.454	0.00E00	0.000	Fam78b		FAM78B	family with sequence similarity 78, member B	unknown	other
-3.453	1.38E-04	0.000	Sphkap	D	SPHKAP	SPHK1 interactor, AKAP domain containing	unknown	other
-3.453	4.46E-10	0.000	Drd2		DRD2	dopamine receptor D2	Plasma Membrane	G-protein coupled receptor	paliperidone, risperidone, buspirone, bifeprunox, iloperidone, blonanserin, asenapine, pardoprunox, ocaperidone, abaperidone, SLV-314, cariprazine, rotigotine, lurasidone, opipramol, paliperidone palmitate, chloropromazine, metoclopramide, sulpiride, meloxicam, amantadine, trifluoperazine, fluphenazine, pimozide, clozapine, haloperidol, fluoxetine/olanzapine, fluphenazine decanoate, thiothixene, …
-3.450	2.44E-10	0.000	Klhl14		KLHL14	kelch-like 14 (Drosophila)	Cytoplasm	other
-3.441	6.03E-03	0.014	St8sia5	D	ST8SIA5	ST8 alpha-N-acetyl-neuraminide alpha-2,8-sialyltransferase 5	Cytoplasm	enzyme
-3.439	5.09E-06	0.000	Tmem200a	D	TMEM200A	transmembrane protein 200A	unknown	other
-3.434	1.05E-03	0.003	H2-T23	D	HLA-E	major histocompatibility complex, class I, E	Plasma Membrane	transmembrane receptor
-3.434	5.23E-04	0.001	Ralyl		RALYL	RALY RNA binding protein-like	unknown	other
-3.433	0.00E00	0.000	Nrcam		NRCAM	neuronal cell adhesion molecule	Plasma Membrane	other
-3.431	0.00E00	0.000	Sox11		SOX11	SRY (sex determining region Y)-box 11	Nucleus	transcription regulator
-3.430	2.18E-03	0.005	Lrfn2		LRFN2	leucine rich repeat and fibronectin type III domain containing 2	unknown	other
-3.424	0.00E00	0.000	Unc79		UNC79	unc-79 homolog (C. elegans)	Extracellular Space	other
-3.420	0.00E00	0.000	Syt11		SYT11	synaptotagmin XI	Cytoplasm	transporter
-3.416	8.96E-05	0.000	Gm15506		Gm15506	predicted gene 15506	unknown	other
-3.409	0.00E00	0.000	Chrnb4		CHRNB4	cholinergic receptor, nicotinic, beta 4 (neuronal)	Plasma Membrane	transmembrane receptor	ABT-089, isoflurane, mecamylamine, succinylcholine, rocuronium, doxacurium, mivacurium, pipecuronium, rapacuronium, metocurine, atracurium, cisatracurium, acetylcholine, nicotine, D-tubocurarine, arecoline, ibogaine, enflurane, pancuronium, vecuronium
-3.409	6.00E-04	0.002	Cd1d2	D	CD1D	CD1d molecule	Plasma Membrane	other
-3.407	0.00E00	0.000	Mtap6	D	MAP6	microtubule-associated protein 6	Cytoplasm	other
-3.405	0.00E00	0.000	Gdpd2		GDPD2	glycerophosphodiester phosphodiesterase domain containing 2	Plasma Membrane	enzyme
-3.400	1.29E-14	0.000	Ntm		NTM	neurotrimin	Plasma Membrane	other
-3.400	0.00E00	0.000	Daam2		DAAM2	dishevelled associated activator of morphogenesis 2	unknown	other
-3.398	0.00E00	0.000	Dll1		DLL1	delta-like 1 (Drosophila)	Plasma Membrane	enzyme
-3.393	2.84E-08	0.000	Cdh8		CDH8	cadherin 8, type 2	Plasma Membrane	other
-3.392	0.00E00	0.000	1700003F12Rik		C20orf144	chromosome 20 open reading frame 144	unknown	other
-3.390	0.00E00	0.000	Igfbpl1		IGFBPL1	insulin-like growth factor binding protein-like 1	unknown	other
-3.390	0.00E00	0.000	Ncam1		NCAM1	neural cell adhesion molecule 1	Plasma Membrane	other	BB-10901
-3.385	0.00E00	0.000	Phf21b		PHF21B	PHD finger protein 21B	unknown	other
-3.385	0.00E00	0.000	Tacr1		TACR1	tachykinin receptor 1	Plasma Membrane	G-protein coupled receptor	MK-0517, AV608, aprepitant
-3.382	1.75E-11	0.000	Adamts2		ADAMTS2	ADAM metallopeptidase with thrombospondin type 1 motif, 2	Extracellular Space	peptidase
-3.379	3.41E-04	0.001	Gm12827		Gm12827	predicted gene 12827	unknown	other
-3.377	1.78E-15	0.000	En1		EN1	engrailed homeobox 1	Nucleus	transcription regulator
-3.374	0.00E00	0.000	Pappa		PAPPA	pregnancy-associated plasma protein A, pappalysin 1	Extracellular Space	peptidase
-3.374	0.00E00	0.000	Smpd3		SMPD3	sphingomyelin phosphodiesterase 3, neutral membrane (neutral sphingomyelinase II)	Cytoplasm	enzyme
-3.373	0.00E00	0.000	Fstl4		FSTL4	follistatin-like 4	unknown	other
-3.373	5.69E-04	0.002	Gm14486		Gm14486	predicted gene 14486	unknown	other
-3.372	2.38E-03	0.006	Ferd3l	D	FERD3L	Fer3-like (Drosophila)	Nucleus	transcription regulator
-3.361	0.00E00	0.000	Nxph4		NXPH4	neurexophilin 4	Extracellular Space	other
-3.360	0.00E00	0.000	Hcn4		HCN4	hyperpolarization activated cyclic nucleotide-gated potassium channel 4	Plasma Membrane	ion channel
-3.358	1.75E-10	0.000	Golga7b		GOLGA7B	golgin A7 family, member B	unknown	other
-3.354	0.00E00	0.000	Mmp24		MMP24	matrix metallopeptidase 24 (membrane-inserted)	Extracellular Space	peptidase
-3.350	3.72E-06	0.000	Elavl2	D	ELAVL2	ELAV (embryonic lethal, abnormal vision, Drosophila)-like 2 (Hu antigen B)	Cytoplasm	other
-3.345	0.00E00	0.000	Cdk15		CDK15	cyclin-dependent kinase 15	Plasma Membrane	kinase
-3.343	0.00E00	0.000	Cxxc4		CXXC4	CXXC finger protein 4	Cytoplasm	other
-3.330	0.00E00	0.000	Vstm2l		VSTM2L	V-set and transmembrane domain containing 2 like	unknown	other
-3.321	0.00E00	0.000	Fgd3		FGD3	FYVE, RhoGEF and PH domain containing 3	Cytoplasm	other
-3.320	0.00E00	0.000	Nell2		NELL2	NEL-like 2 (chicken)	Extracellular Space	other
-3.315	6.96E-10	0.000	Mdga2	D	MDGA2	MAM domain containing glycosylphosphatidylinositol anchor 2	unknown	other
-3.314	0.00E00	0.000	Pcdh8		PCDH8	protocadherin 8	Plasma Membrane	other
-3.312	6.60E-05	0.000	St6gal2		ST6GAL2	ST6 beta-galactosamide alpha-2,6-sialyltranferase 2	Cytoplasm	enzyme
-3.310	5.72E-12	0.000	Fam123c		FAM123C	family with sequence similarity 123C	unknown	other
-3.308	0.00E00	0.000	A930038C07Rik		NDNF	neuron-derived neurotrophic factor	Extracellular Space	other
-3.308	0.00E00	0.000	Cadps		CADPS	Ca++-dependent secretion activator	Plasma Membrane	other
-3.307	0.00E00	0.000	Syp		SYP	synaptophysin	Cytoplasm	transporter
-3.307	0.00E00	0.000	Spon1		SPON1	spondin 1, extracellular matrix protein	Extracellular Space	other
-3.305	0.00E00	0.000	Cyp26b1		CYP26B1	cytochrome P450, family 26, subfamily B, polypeptide 1	Cytoplasm	enzyme
-3.302	1.23E-03	0.003	Cyp4f15		CYP4F8	cytochrome P450, family 4, subfamily F, polypeptide 8	Cytoplasm	enzyme
-3.296	2.22E-16	0.000	9330198N18Rik	D	9330198N18Rik	RIKEN cDNA 9330198N18 gene	unknown	other
-3.292	1.17E-13	0.000	Snca		SNCA	synuclein, alpha (non A4 component of amyloid precursor)	Cytoplasm	other
-3.291	0.00E00	0.000	Robo3		ROBO3	roundabout, axon guidance receptor, homolog 3 (Drosophila)	Plasma Membrane	other
-3.290	8.75E-05	0.000	Fstl5		FSTL5	follistatin-like 5	Extracellular Space	other
-3.283	0.00E00	0.000	Kcnk2		KCNK2	potassium channel, subfamily K, member 2	Plasma Membrane	ion channel
-3.277	7.34E-04	0.002	BC043934		BC043934	cDNA sequence BC043934	unknown	other
-3.273	0.00E00	0.000	Plxna4		PLXNA4	plexin A4	Plasma Membrane	transmembrane receptor
-3.270	4.89E-05	0.000	Cacna1c		CACNA1C	calcium channel, voltage-dependent, L type, alpha 1C subunit	Plasma Membrane	ion channel	MEM-1003, amlodipine/olmesartan medoxomil, clevidipine butyrate, amlodipine/valsartan/hydrochlorothiazide, amlodipine/telmisartan, aliskiren/amlodipine, amlodipine/olmesartan medoxomil/hydrochlorothiazide, aliskiren/amlodipine/hydrochlorothiazide, amlodipine/benazepril, diltiazem, verapamil, mibefradil, bepridil, enalapril/felodipine, amlodipine/atorvastatin, nisoldipine, isradipine, felodipine, …
-3.268	4.47E-03	0.010	Gm14492		Gm14492	predicted gene 14492	unknown	other
-3.267	0.00E00	0.000	Rem2		REM2	RAS (RAD and GEM)-like GTP binding 2	Plasma Membrane	enzyme
-3.262	0.00E00	0.000	Kcnh4		KCNH4	potassium voltage-gated channel, subfamily H (eag-related), member 4	Plasma Membrane	ion channel
-3.261	0.00E00	0.000	Ttyh1		TTYH1	tweety homolog 1 (Drosophila)	Plasma Membrane	ion channel
-3.261	0.00E00	0.000	Tmem198		TMEM198	transmembrane protein 198	unknown	other
-3.261	2.35E-04	0.001	2600006K01Rik		2600006K01Rik	RIKEN cDNA 2600006K01 gene	unknown	other
-3.261	0.00E00	0.000	Nap1l5		NAP1L5	nucleosome assembly protein 1-like 5	unknown	other
-3.258	0.00E00	0.000	Hey1		HEY1	hairy/enhancer-of-split related with YRPW motif 1	Nucleus	transcription regulator
-3.258	3.60E-14	0.000	Gm266		Gm266	predicted gene 266	unknown	other
-3.254	1.91E-08	0.000	Fgf14	D	FGF14	fibroblast growth factor 14	Extracellular Space	growth factor
-3.251	7.16E-08	0.000	Tmem8c		TMEM8C	transmembrane protein 8C	unknown	other
-3.249	5.16E-08	0.000	Opcml		OPCML	opioid binding protein/cell adhesion molecule-like	Plasma Membrane	transmembrane receptor
-3.247	0.00E00	0.000	Edil3		EDIL3	EGF-like repeats and discoidin I-like domains 3	Extracellular Space	other
-3.243	2.60E-07	0.000	Celf6		CELF6	CUGBP, Elav-like family member 6	unknown	other
-3.243	8.72E-04	0.002	Gabrg2		GABRG2	gamma-aminobutyric acid (GABA) A receptor, gamma 2	Plasma Membrane	ion channel	pagoclone, alphadolone, SEP 174559, clobazam, tracazolate, sevoflurane, isoflurane, gaboxadol, isoniazid, felbamate, etomidate, muscimol, halothane, fluoxetine/olanzapine, estazolam, clorazepate, eszopiclone, quazepam, amitriptyline/chlordiazepoxide, temazepam, zolpidem, chlordiazepoxide, lorazepam, olanzapine, triazolam, clonazepam, flurazepam, midazolam, oxazepam, alprazolam, zaleplon, secobarb…
-3.241	2.88E-09	0.000	Sstr3		SSTR3	somatostatin receptor 3	Plasma Membrane	G-protein coupled receptor	pasireotide, octreotide
-3.239	0.00E00	0.000	Megf10		MEGF10	multiple EGF-like-domains 10	Plasma Membrane	other
-3.239	8.61E-03	0.019	Plcxd3		PLCXD3	phosphatidylinositol-specific phospholipase C, X domain containing 3	unknown	other
-3.237	0.00E00	0.000	Slitrk5		SLITRK5	SLIT and NTRK-like family, member 5	unknown	other
-3.236	0.00E00	0.000	Hoxa5		HOXA5	homeobox A5	Nucleus	transcription regulator
-3.234	0.00E00	0.000	Rnd3		RND3	Rho family GTPase 3	Cytoplasm	enzyme
-3.234	0.00E00	0.000	Apba1		APBA1	amyloid beta (A4) precursor protein-binding, family A, member 1	Cytoplasm	transporter
-3.233	0.00E00	0.000	Meis3		MEIS3	Meis homeobox 3	Nucleus	transcription regulator
-3.231	0.00E00	0.000	AI646023		FAM211B	family with sequence similarity 211, member B	unknown	other
-3.228	0.00E00	0.000	Plxnc1		PLXNC1	plexin C1	Plasma Membrane	other
-3.224	0.00E00	0.000	Ebf3		EBF3	early B-cell factor 3	Nucleus	other
-3.223	0.00E00	0.000	Enho		ENHO	energy homeostasis associated	unknown	other
-3.223	0.00E00	0.000	Ebf2		EBF2	early B-cell factor 2	Nucleus	other
-3.220	4.51E-10	0.000	Cbln4		CBLN4	cerebellin 4 precursor	Extracellular Space	other
-3.217	4.71E-05	0.000	Kcnq3		KCNQ3	potassium voltage-gated channel, KQT-like subfamily, member 3	Plasma Membrane	ion channel	ezogabine
-3.217	1.83E-03	0.005	Gm8619		Gm8619	predicted gene 8619	unknown	other
-3.215	1.69E-14	0.000	Gm5566		NME1-NME2	NME1-NME2 readthrough	Cytoplasm	other
-3.203	0.00E00	0.000	Mapk10		MAPK10	mitogen-activated protein kinase 10	Cytoplasm	kinase
-3.202	0.00E00	0.000	Tmem178		TMEM178A	transmembrane protein 178A	unknown	other
-3.199	0.00E00	0.000	Dchs1		DCHS1	dachsous 1 (Drosophila)	Plasma Membrane	other
-3.193	2.45E-11	0.000	Aldh1a7		Aldh1a7	aldehyde dehydrogenase family 1, subfamily A7	Cytoplasm	enzyme
-3.188	0.00E00	0.000	2810410L24Rik		2810410L24Rik	RIKEN cDNA 2810410L24 gene	unknown	other
-3.177	0.00E00	0.000	Pcsk2		PCSK2	proprotein convertase subtilisin/kexin type 2	Extracellular Space	peptidase
-3.175	0.00E00	0.000	C530008M17Rik	D	KIAA1211	KIAA1211	unknown	other
-3.174	0.00E00	0.000	Adamts16		ADAMTS16	ADAM metallopeptidase with thrombospondin type 1 motif, 16	Extracellular Space	other
-3.173	2.22E-16	0.000	Snap25	D	SNAP25	synaptosomal-associated protein, 25kDa	Plasma Membrane	transporter	botulinum toxin type A
-3.172	4.29E-13	0.000	Dach2		DACH2	dachshund homolog 2 (Drosophila)	Nucleus	other
-3.164	0.00E00	0.000	Ppm1l	D	PPM1L	protein phosphatase, Mg2+/Mn2+ dependent, 1L	Cytoplasm	phosphatase
-3.164	0.00E00	0.000	Ankrd13b		ANKRD13B	ankyrin repeat domain 13B	Plasma Membrane	other
-3.163	7.08E-09	0.000	Filip1		FILIP1	filamin A interacting protein 1	Cytoplasm	other
-3.162	0.00E00	0.000	Dpysl3		DPYSL3	dihydropyrimidinase-like 3	Cytoplasm	enzyme
-3.162	0.00E00	0.000	Crb2		CRB2	crumbs homolog 2 (Drosophila)	Extracellular Space	other
-3.161	1.09E-10	0.000	Insc		INSC	inscuteable homolog (Drosophila)	unknown	other
-3.160	3.99E-05	0.000	Hmx3		HMX3	H6 family homeobox 3	Nucleus	transcription regulator
-3.159	2.65E-08	0.000	Mab21l1		MAB21L1	mab-21-like 1 (C. elegans)	Nucleus	other
-3.153	0.00E00	0.000	C530008M17Rik	D	KIAA1211	KIAA1211	unknown	other
-3.151	0.00E00	0.000	Onecut2		ONECUT2	one cut homeobox 2	Nucleus	transcription regulator
-3.151	0.00E00	0.000	Tmtc2		TMTC2	transmembrane and tetratricopeptide repeat containing 2	Cytoplasm	other
-3.151	3.58E-13	0.000	Stk32b		STK32B	serine/threonine kinase 32B	unknown	kinase
-3.151	0.00E00	0.000	Adam11		ADAM11	ADAM metallopeptidase domain 11	Plasma Membrane	peptidase
-3.148	0.00E00	0.000	Kif5c		KIF5C	kinesin family member 5C	Cytoplasm	other
-3.147	0.00E00	0.000	Pcdha5		PCDHA5	protocadherin alpha 5	Plasma Membrane	other
-3.146	2.37E-10	0.000	Asphd1		Asphd1	aspartate beta-hydroxylase domain containing 1	unknown	other
-3.143	0.00E00	0.000	Kcne1l		KCNE1L	KCNE1-like	Plasma Membrane	ion channel
-3.143	3.65E-13	0.000	Galnt14		GALNT14	UDP-N-acetyl-alpha-D-galactosamine:polypeptide N-acetylgalactosaminyltransferase 14 (GalNAc-T14)	Cytoplasm	enzyme
-3.142	6.35E-08	0.000	Fgf13	D	FGF13	fibroblast growth factor 13	Extracellular Space	growth factor
-3.142	0.00E00	0.000	Slco5a1		SLCO5A1	solute carrier organic anion transporter family, member 5A1	unknown	transporter
-3.142	4.67E-06	0.000	Nkain3		NKAIN3	Na+/K+ transporting ATPase interacting 3	unknown	other
-3.141	6.19E-09	0.000	B3galt2		B3GALT2	UDP-Gal:betaGlcNAc beta 1,3-galactosyltransferase, polypeptide 2	Cytoplasm	enzyme
-3.137	7.38E-09	0.000	Atp6v1g2		ATP6V1G2	ATPase, H+ transporting, lysosomal 13kDa, V1 subunit G2	Cytoplasm	transporter
-3.129	0.00E00	0.000	Id4		ID4	inhibitor of DNA binding 4, dominant negative helix-loop-helix protein	Nucleus	transcription regulator
-3.128	0.00E00	0.000	Pogk		POGK	pogo transposable element with KRAB domain	Nucleus	other
-3.128	0.00E00	0.000	Scn3b		SCN3B	sodium channel, voltage-gated, type III, beta subunit	Plasma Membrane	ion channel	riluzole
-3.126	0.00E00	0.000	Prox1		PROX1	prospero homeobox 1	Nucleus	transcription regulator
-3.121	1.09E-03	0.003	Fam162b		FAM162B	family with sequence similarity 162, member B	unknown	other
-3.120	0.00E00	0.000	Setbp1		SETBP1	SET binding protein 1	Nucleus	other
-3.120	3.55E-15	0.000	Prom1		PROM1	prominin 1	Plasma Membrane	other
-3.114	2.13E-14	0.000	Diras1		DIRAS1	DIRAS family, GTP-binding RAS-like 1	Plasma Membrane	enzyme
-3.111	0.00E00	0.000	Podxl2		PODXL2	podocalyxin-like 2	Plasma Membrane	other
-3.108	0.00E00	0.000	Tshz2		TSHZ2	teashirt zinc finger homeobox 2	unknown	other
-3.107	8.09E-10	0.000	St8sia3		ST8SIA3	ST8 alpha-N-acetyl-neuraminide alpha-2,8-sialyltransferase 3	Cytoplasm	enzyme
-3.106	0.00E00	0.000	Cdh20		CDH20	cadherin 20, type 2	Plasma Membrane	other
-3.104	0.00E00	0.000	Plxna2		PLXNA2	plexin A2	Plasma Membrane	transmembrane receptor
-3.103	0.00E00	0.000	Reep1		REEP1	receptor accessory protein 1	Cytoplasm	other
-3.100	0.00E00	0.000	Robo2		ROBO2	roundabout, axon guidance receptor, homolog 2 (Drosophila)	Plasma Membrane	transmembrane receptor
-3.099	0.00E00	0.000	Bdkrb2		BDKRB2	bradykinin receptor B2	Plasma Membrane	G-protein coupled receptor	anatibant, icatibant
-3.098	0.00E00	0.000	Agap2		AGAP2	ArfGAP with GTPase domain, ankyrin repeat and PH domain 2	Nucleus	enzyme
-3.094	0.00E00	0.000	Rgs16		RGS16	regulator of G-protein signaling 16	Cytoplasm	other
-3.091	0.00E00	0.000	Gdpd5		GDPD5	glycerophosphodiester phosphodiesterase domain containing 5	unknown	other
-3.089	1.00E-06	0.000	Hoxc6		HOXC6	homeobox C6	Nucleus	transcription regulator
-3.087	8.44E-10	0.000	Shisa9		SHISA9	shisa homolog 9 (Xenopus laevis)	Plasma Membrane	other
-3.085	0.00E00	0.000	Eml1		EML1	echinoderm microtubule associated protein like 1	Cytoplasm	other
-3.083	0.00E00	0.000	Gstm7		GSTM2	glutathione S-transferase mu 2 (muscle)	Cytoplasm	enzyme
-3.082	1.60E-07	0.000	Gpr37		GPR37	G protein-coupled receptor 37 (endothelin receptor type B-like)	Plasma Membrane	G-protein coupled receptor
-3.078	0.00E00	0.000	Crmp1		CRMP1	collapsin response mediator protein 1	Cytoplasm	enzyme
-3.076	0.00E00	0.000	Slc17a6		SLC17A6	solute carrier family 17 (sodium-dependent inorganic phosphate cotransporter), member 6	Plasma Membrane	transporter
-3.074	0.00E00	0.000	Celf4		CELF4	CUGBP, Elav-like family member 4	Nucleus	translation regulator
-3.074	0.00E00	0.000	Pak3		PAK3	p21 protein (Cdc42/Rac)-activated kinase 3	Cytoplasm	kinase
-3.073	0.00E00	0.000	Stxbp6		STXBP6	syntaxin binding protein 6 (amisyn)	Cytoplasm	other
-3.072	7.08E-12	0.000	Pla2g2f		PLA2G2F	phospholipase A2, group IIF	Extracellular Space	enzyme
-3.068	0.00E00	0.000	Pfn2		Pfn2	profilin 2	Cytoplasm	other
-3.067	0.00E00	0.000	Hoxb2		HOXB2	homeobox B2	Nucleus	transcription regulator
-3.064	0.00E00	0.000	Spns2		SPNS2	spinster homolog 2 (Drosophila)	unknown	other
-3.064	0.00E00	0.000	Cdh6		CDH6	cadherin 6, type 2, K-cadherin (fetal kidney)	Plasma Membrane	other
-3.062	0.00E00	0.000	Prmt8		PRMT8	protein arginine methyltransferase 8	Nucleus	enzyme
-3.062	0.00E00	0.000	Rprm		RPRM	reprimo, TP53 dependent G2 arrest mediator candidate	Cytoplasm	other
-3.054	0.00E00	0.000	Rai2		RAI2	retinoic acid induced 2	unknown	other
-3.051	0.00E00	0.000	Tshz3		TSHZ3	teashirt zinc finger homeobox 3	Nucleus	transcription regulator
-3.051	0.00E00	0.000	Tmem145		TMEM145	transmembrane protein 145	unknown	other
-3.049	0.00E00	0.000	Irs1	D	IRS1	insulin receptor substrate 1	Cytoplasm	enzyme
-3.045	1.01E-07	0.000	Adamts12		ADAMTS12	ADAM metallopeptidase with thrombospondin type 1 motif, 12	Extracellular Space	peptidase
-3.037	0.00E00	0.000	Ctnnd2		CTNND2	catenin (cadherin-associated protein), delta 2	Plasma Membrane	other
-3.033	0.00E00	0.000	Sox6		SOX6	SRY (sex determining region Y)-box 6	Nucleus	transcription regulator
-3.033	0.00E00	0.000	Vangl2		VANGL2	vang-like 2 (van gogh, Drosophila)	Plasma Membrane	other
-3.032	0.00E00	0.000	Spsb4		SPSB4	splA/ryanodine receptor domain and SOCS box containing 4	unknown	other
-3.032	0.00E00	0.000	Kcnj12		KCNJ12	potassium inwardly-rectifying channel, subfamily J, member 12	Plasma Membrane	ion channel	nicorandil, amiodarone
-3.029	0.00E00	0.000	Bean1		BEAN1	brain expressed, associated with NEDD4, 1	unknown	other
-3.025	1.69E-02	0.035	Gpr142		GPR142	G protein-coupled receptor 142	Plasma Membrane	G-protein coupled receptor
-3.024	0.00E00	0.000	Sema6a		SEMA6A	sema domain, transmembrane domain (TM), and cytoplasmic domain, (semaphorin) 6A	Plasma Membrane	transmembrane receptor
-3.018	9.76E-05	0.000	Gab2	D	GAB2	GRB2-associated binding protein 2	Cytoplasm	other
-3.015	0.00E00	0.000	Vim		VIM	vimentin	Cytoplasm	other
-3.010	0.00E00	0.000	Lzts1		LZTS1	leucine zipper, putative tumor suppressor 1	Nucleus	transcription regulator
-2.999	3.76E-07	0.000	Fxyd3		FXYD3	FXYD domain containing ion transport regulator 3	Cytoplasm	other
-2.997	2.23E-06	0.000	C230035I16Rik		C230035I16Rik	RIKEN cDNA C230035I16 gene	unknown	other
-2.995	2.64E-05	0.000	Hmx2		HMX2	H6 family homeobox 2	Nucleus	transcription regulator
-2.993	0.00E00	0.000	Ntrk3		NTRK3	neurotrophic tyrosine kinase, receptor, type 3	Plasma Membrane	kinase
-2.992	6.61E-10	0.000	Ntsr1		NTSR1	neurotensin receptor 1 (high affinity)	Plasma Membrane	G-protein coupled receptor	contulakin-G
-2.990	0.00E00	0.000	Car14		CA14	carbonic anhydrase XIV	Plasma Membrane	enzyme	methazolamide, hydrochlorothiazide, acetazolamide, trichloromethiazide, chlorothiazide, chlorthalidone, benzthiazide, sulfacetamide, topiramate
-2.985	0.00E00	0.000	Alyref2		Alyref2	Aly/REF export factor 2	Cytoplasm	other
-2.984	2.47E-11	0.000	Pla2g3		PLA2G3	phospholipase A2, group III	Extracellular Space	enzyme
-2.981	0.00E00	0.000	Tbc1d30		TBC1D30	TBC1 domain family, member 30	Cytoplasm	other
-2.979	1.93E-08	0.000	Lgi4		LGI4	leucine-rich repeat LGI family, member 4	Extracellular Space	other
-2.976	0.00E00	0.000	Cnrip1		CNRIP1	cannabinoid receptor interacting protein 1	unknown	other
-2.976	1.46E-04	0.000	Micalcl		MICALCL	MICAL C-terminal like	Cytoplasm	other
-2.968	2.69E-09	0.000	Gm13476		Gm13476	predicted gene 13476	unknown	other
-2.963	0.00E00	0.000	Fam171a2		FAM171A2	family with sequence similarity 171, member A2	unknown	other
-2.960	0.00E00	0.000	Jag1		JAG1	jagged 1	Extracellular Space	growth factor
-2.958	0.00E00	0.000	Rab6b		RAB6B	RAB6B, member RAS oncogene family	Cytoplasm	enzyme
-2.956	1.64E-13	0.000	Wscd2		WSCD2	WSC domain containing 2	unknown	other
-2.953	0.00E00	0.000	Sncaip		SNCAIP	synuclein, alpha interacting protein	Cytoplasm	transcription regulator
-2.953	0.00E00	0.000	2610203C20Rik		2610203C20Rik	RIKEN cDNA 2610203C20 gene	unknown	other
-2.952	5.57E-13	0.000	Mamld1		MAMLD1	mastermind-like domain containing 1	unknown	other
-2.950	5.32E-09	0.000	Rab9b		RAB9B	RAB9B, member RAS oncogene family	Plasma Membrane	enzyme
-2.948	0.00E00	0.000	Mfng		MFNG	MFNG O-fucosylpeptide 3-beta-N-acetylglucosaminyltransferase	Cytoplasm	enzyme
-2.944	9.50E-10	0.000	Skor1		SKOR1	SKI family transcriptional corepressor 1	Nucleus	transcription regulator
-2.939	0.00E00	0.000	Mmd2		MMD2	monocyte to macrophage differentiation-associated 2	unknown	other
-2.935	0.00E00	0.000	Emilin2		EMILIN2	elastin microfibril interfacer 2	Extracellular Space	other
-2.929	0.00E00	0.000	Gm1673		C4orf48	chromosome 4 open reading frame 48	unknown	other
-2.928	0.00E00	0.000	Gal		GAL	galanin prepropeptide	Extracellular Space	other
-2.927	0.00E00	0.000	Snap25	D	SNAP25	synaptosomal-associated protein, 25kDa	Plasma Membrane	transporter	botulinum toxin type A
-2.924	0.00E00	0.000	Meis1		MEIS1	Meis homeobox 1	Nucleus	transcription regulator
-2.923	0.00E00	0.000	Astn1		ASTN1	astrotactin 1	unknown	other
-2.919	0.00E00	0.000	Prkce		PRKCE	protein kinase C, epsilon	Cytoplasm	kinase	ingenol 3-angelate
-2.917	5.02E-03	0.012	Gpr39		GPR39	G protein-coupled receptor 39	Plasma Membrane	G-protein coupled receptor
-2.912	0.00E00	0.000	Shank2		SHANK2	SH3 and multiple ankyrin repeat domains 2	Plasma Membrane	other
-2.908	0.00E00	0.000	Enpp2		ENPP2	ectonucleotide pyrophosphatase/phosphodiesterase 2	Plasma Membrane	enzyme
-2.897	9.10E-15	0.000	Fibcd1		FIBCD1	fibrinogen C domain containing 1	unknown	other
-2.895	0.00E00	0.000	Fgf13	D	FGF13	fibroblast growth factor 13	Extracellular Space	growth factor
-2.894	0.00E00	0.000	Nrxn2		NRXN2	neurexin 2	Plasma Membrane	transporter
-2.894	0.00E00	0.000	Cachd1		CACHD1	cache domain containing 1	unknown	other
-2.892	0.00E00	0.000	Cabp7		CABP7	calcium binding protein 7	Cytoplasm	other
-2.892	0.00E00	0.000	Fzd3		FZD3	frizzled family receptor 3	Plasma Membrane	G-protein coupled receptor
-2.889	3.26E-05	0.000	Npy		NPY	neuropeptide Y	Extracellular Space	other
-2.884	1.21E-02	0.026	4930485B16Rik		C12orf55	chromosome 12 open reading frame 55	unknown	other
-2.883	0.00E00	0.000	Ptprd	D	Ptprd	protein tyrosine phosphatase, receptor type, D	Plasma Membrane	phosphatase
-2.882	3.03E-04	0.001	Ppargc1a		PPARGC1A	peroxisome proliferator-activated receptor gamma, coactivator 1 alpha	Nucleus	transcription regulator
-2.882	0.00E00	0.000	Ube2ql1		UBE2QL1	ubiquitin-conjugating enzyme E2Q family-like 1	unknown	other
-2.879	2.24E-14	0.000	Grrp1		FAM110D	family with sequence similarity 110, member D	unknown	other
-2.879	0.00E00	0.000	Zfp503		ZNF503	zinc finger protein 503	Nucleus	other
-2.872	7.44E-09	0.000	Tmem200a	D	TMEM200A	transmembrane protein 200A	unknown	other
-2.871	0.00E00	0.000	Nedd9		NEDD9	neural precursor cell expressed, developmentally down-regulated 9	Nucleus	other
-2.870	0.00E00	0.000	Elfn2		ELFN2	extracellular leucine-rich repeat and fibronectin type III domain containing 2	unknown	other
-2.868	0.00E00	0.000	Ypel4		YPEL4	yippee-like 4 (Drosophila)	Nucleus	other
-2.865	0.00E00	0.000	Slit3		SLIT3	slit homolog 3 (Drosophila)	Extracellular Space	other
-2.863	1.04E-02	0.022	Riiad1		RIIAD1	regulatory subunit of type II PKA R-subunit (RIIa) domain containing 1	unknown	other
-2.862	2.33E-03	0.006	Fgf14	D	FGF14	fibroblast growth factor 14	Extracellular Space	growth factor
-2.861	0.00E00	0.000	Hpca		HPCA	hippocalcin	Cytoplasm	other
-2.858	0.00E00	0.000	Chst15		CHST15	carbohydrate (N-acetylgalactosamine 4-sulfate 6-O) sulfotransferase 15	Plasma Membrane	enzyme
-2.857	0.00E00	0.000	Dpysl2		DPYSL2	dihydropyrimidinase-like 2	Cytoplasm	enzyme
-2.854	6.40E-10	0.000	Rgs7bp		RGS7BP	regulator of G-protein signaling 7 binding protein	Cytoplasm	other
-2.848	3.28E-12	0.000	Slc7a14		SLC7A14	solute carrier family 7 (orphan transporter), member 14	unknown	other
-2.844	0.00E00	0.000	Foxj1		FOXJ1	forkhead box J1	Nucleus	transcription regulator
-2.844	0.00E00	0.000	Ngfr		NGFR	nerve growth factor receptor	Plasma Membrane	transmembrane receptor
-2.841	1.18E-03	0.003	Stxbp5l		STXBP5L	syntaxin binding protein 5-like	Cytoplasm	other
-2.841	0.00E00	0.000	Frmd4b		FRMD4B	FERM domain containing 4B	Cytoplasm	other
-2.839	2.66E-15	0.000	Sorcs1		SORCS1	sortilin-related VPS10 domain containing receptor 1	Plasma Membrane	transporter
-2.838	0.00E00	0.000	Cnr1		CNR1	cannabinoid receptor 1 (brain)	Plasma Membrane	G-protein coupled receptor	trans-(±)-nabilone, SLV 319, rimonabant, BAY 38-7271, delta-8-tetrahydrocannabinol, delta-9-tetrahydrocannabinol
-2.837	8.88E-13	0.000	Cplx1		CPLX1	complexin 1	Plasma Membrane	transporter
-2.825	1.44E-14	0.000	Gm715		Gm715	predicted pseudogene 715	unknown	other
-2.822	4.71E-14	0.000	Scn3a		SCN3A	sodium channel, voltage-gated, type III, alpha subunit	Plasma Membrane	ion channel	riluzole
-2.821	1.53E-05	0.000	N28178		KIAA1045	KIAA1045	unknown	other
-2.820	3.67E-06	0.000	A930015D03Rik		A930015D03Rik	RIKEN cDNA A930015D03 gene	unknown	other
-2.818	1.12E-13	0.000	Sgip1		SGIP1	SH3-domain GRB2-like (endophilin) interacting protein 1	Cytoplasm	other
-2.814	8.53E-12	0.000	Dnm3		DNM3	dynamin 3	Cytoplasm	enzyme
-2.812	0.00E00	0.000	Bmpr1b		BMPR1B	bone morphogenetic protein receptor, type IB	Plasma Membrane	kinase
-2.810	6.26E-14	0.000	Sorcs3		SORCS3	sortilin-related VPS10 domain containing receptor 3	Nucleus	transporter
-2.808	0.00E00	0.000	Cpe		CPE	carboxypeptidase E	Plasma Membrane	peptidase
-2.806	0.00E00	0.000	Pnmal2		PNMAL2	paraneoplastic Ma antigen family-like 2	unknown	other
-2.804	6.76E-11	0.000	Kcnj2		KCNJ2	potassium inwardly-rectifying channel, subfamily J, member 2	Plasma Membrane	ion channel	nicorandil, amiodarone
-2.803	1.45E-13	0.000	Maml3	D	MAML3	mastermind-like 3 (Drosophila)	Nucleus	transcription regulator
-2.802	0.00E00	0.000	Hoxb3os		Hoxb3os	homeobox B3, opposite strand transcript	Nucleus	transcription regulator
-2.801	0.00E00	0.000	2310028H24Rik		FAM219A	family with sequence similarity 219, member A	unknown	other
-2.801	1.74E-05	0.000	Pcdh9		PCDH9	protocadherin 9	Plasma Membrane	other
-2.799	3.00E-14	0.000	Oaz3		OAZ3	ornithine decarboxylase antizyme 3	Cytoplasm	other
-2.799	1.98E-05	0.000	Nkx6-3		Nkx6-3	NK6 homeobox 3	unknown	other
-2.796	3.46E-07	0.000	Dbx1		DBX1	developing brain homeobox 1	Nucleus	transcription regulator
-2.796	0.00E00	0.000	Mapk8ip2		MAPK8IP2	mitogen-activated protein kinase 8 interacting protein 2	Cytoplasm	other
-2.792	0.00E00	0.000	Mrgpre		MRGPRE	MAS-related GPR, member E	Plasma Membrane	G-protein coupled receptor
-2.791	0.00E00	0.000	Zfp641		ZNF641	zinc finger protein 641	unknown	other
-2.783	2.84E-10	0.000	Bcl11a		BCL11A	B-cell CLL/lymphoma 11A (zinc finger protein)	Nucleus	transcription regulator
-2.780	7.82E-14	0.000	Magee1	D	MAGEE1	melanoma antigen family E, 1	Plasma Membrane	other
-2.780	1.83E-02	0.037	Gabra3		GABRA3	gamma-aminobutyric acid (GABA) A receptor, alpha 3	Plasma Membrane	ion channel	methohexital, aspirin/butalbital/caffeine, aspirin/butalbital/caffeine/codeine, pagoclone, alphadolone, SEP 174559, clobazam, acetaminophen/butalbital/caffeine, sevoflurane, isoflurane, gaboxadol, isoniazid, felbamate, etomidate, muscimol, halothane, fluoxetine/olanzapine, amobarbital, estazolam, atropine/hyoscyamine/phenobarbital/scopolamine, clorazepate, acetaminophen/butalbital, eszopiclone, q…
-2.779	0.00E00	0.000	Rundc3a		RUNDC3A	RUN domain containing 3A	Cytoplasm	other
-2.779	3.84E-08	0.000	4930563E22Rik		C17orf100	chromosome 17 open reading frame 100	unknown	other
-2.777	1.39E-12	0.000	Gucy1a3		GUCY1A3	guanylate cyclase 1, soluble, alpha 3	Cytoplasm	enzyme	nitroglycerin, isosorbide-5-mononitrate, isosorbide dinitrate, nitroprusside, isosorbide dinitrate/hydralazine
-2.774	4.61E-04	0.001	Gm17484		Gm17484	predicted gene, 17484	unknown	other
-2.773	0.00E00	0.000	Lhfp		LHFP	lipoma HMGIC fusion partner	unknown	other
-2.772	0.00E00	0.000	Pkia		PKIA	protein kinase (cAMP-dependent, catalytic) inhibitor alpha	Cytoplasm	other
-2.771	0.00E00	0.000	Flrt1		FLRT1	fibronectin leucine rich transmembrane protein 1	Plasma Membrane	other
-2.771	0.00E00	0.000	Kcnn3		KCNN3	potassium intermediate/small conductance calcium-activated channel, subfamily N, member 3	Plasma Membrane	ion channel
-2.768	0.00E00	0.000	Wnt4		WNT4	wingless-type MMTV integration site family, member 4	Extracellular Space	cytokine
-2.763	0.00E00	0.000	Kif1a		KIF1A	kinesin family member 1A	Cytoplasm	other
-2.763	0.00E00	0.000	Dusp26		DUSP26	dual specificity phosphatase 26 (putative)	Cytoplasm	enzyme
-2.762	0.00E00	0.000	Tubb4a		TUBB4A	tubulin, beta 4A class IVa	Cytoplasm	other	epothilone B, ixabepilone, colchicine/probenecid, XRP9881, ABT-751, eribulin, MST-997, AL 108, EC145, NPI-2358, milataxel, TPI 287, TTI-237, brentuximab vedotin, cabazitaxel, BMS-275183, docetaxel, vinflunine, vinorelbine, vincristine, vinblastine, paclitaxel, podophyllotoxin, colchicine
-2.754	0.00E00	0.000	Pclo		PCLO	piccolo (presynaptic cytomatrix protein)	Cytoplasm	transporter
-2.753	0.00E00	0.000	Bsn		BSN	bassoon (presynaptic cytomatrix protein)	Plasma Membrane	other
-2.749	7.47E-07	0.000	Enox		Enox	expressed neighbor of Xist	unknown	other
-2.748	0.00E00	0.000	Accn1		Accn1	amiloride-sensitive cation channel 1, neuronal (degenerin)	Plasma Membrane	ion channel
-2.745	0.00E00	0.000	Gcnt4		GCNT4	glucosaminyl (N-acetyl) transferase 4, core 2	Cytoplasm	enzyme
-2.741	2.22E-16	0.000	Creg2		CREG2	cellular repressor of E1A-stimulated genes 2	Extracellular Space	enzyme
-2.740	0.00E00	0.000	Fam20c		FAM20C	family with sequence similarity 20, member C	Extracellular Space	other
-2.739	0.00E00	0.000	1700066J24Rik		1700066J24Rik	RIKEN cDNA 1700066J24 gene	unknown	other
-2.739	0.00E00	0.000	AI854517		AI854517	expressed sequence AI854517	unknown	other
-2.738	7.60E-07	0.000	9330198N18Rik	D	9330198N18Rik	RIKEN cDNA 9330198N18 gene	unknown	other
-2.732	3.61E-03	0.009	Tppp	D	TPPP	tubulin polymerization promoting protein	Cytoplasm	other
-2.731	0.00E00	0.000	Tubb2b		TUBB2B	tubulin, beta 2B class IIb	Cytoplasm	other	brentuximab vedotin, cabazitaxel
-2.730	0.00E00	0.000	Lrrc51		Lrrc51	leucine rich repeat containing 51	unknown	other
-2.729	1.91E-14	0.000	Tmem229a		TMEM229A	transmembrane protein 229A	unknown	other
-2.728	9.65E-06	0.000	Slc8a1		SLC8A1	solute carrier family 8 (sodium/calcium exchanger), member 1	Plasma Membrane	transporter
-2.720	0.00E00	0.000	Gnao1		GNAO1	guanine nucleotide binding protein (G protein), alpha activating activity polypeptide O	Plasma Membrane	enzyme
-2.714	6.61E-06	0.000	Tmprss7		TMPRSS7	transmembrane protease, serine 7	Plasma Membrane	peptidase
-2.713	5.76E-05	0.000	Nebl		Nebl	nebulette	Cytoplasm	other
-2.711	0.00E00	0.000	Ndn		NDN	necdin homolog (mouse)	Nucleus	other
-2.710	0.00E00	0.000	Hecw1		HECW1	HECT, C2 and WW domain containing E3 ubiquitin protein ligase 1	Cytoplasm	enzyme
-2.707	1.77E-03	0.004	A930006K02Rik		A930006K02Rik	RIKEN cDNA A930006K02 gene	unknown	other
-2.707	0.00E00	0.000	Eno2	D	ENO2	enolase 2 (gamma, neuronal)	Cytoplasm	enzyme
-2.706	1.32E-04	0.000	Oprk1		OPRK1	opioid receptor, kappa 1	Plasma Membrane	G-protein coupled receptor	acetaminophen/pentazocine, dihydrocodeine, buprenorphine/naloxone, etorphine, alfentanil, levorphanol, buprenorphine, hydromorphone, naltrexone, oxycodone, pentazocine, naloxone, butorphanol
-2.704	0.00E00	0.000	Accn2		ASIC1	acid-sensing (proton-gated) ion channel 1	Plasma Membrane	ion channel	amiloride, amiloride/hydrochlorothiazide
-2.704	1.42E-05	0.000	Ntng1	D	NTNG1	netrin G1	Extracellular Space	other
-2.703	8.88E-16	0.000	Itga4		ITGA4	integrin, alpha 4 (antigen CD49D, alpha 4 subunit of VLA-4 receptor)	Plasma Membrane	other	natalizumab
-2.702	0.00E00	0.000	Cacna1h		CACNA1H	calcium channel, voltage-dependent, T type, alpha 1H subunit	Plasma Membrane	ion channel	mibefradil
-2.701	0.00E00	0.000	Magee1	D	MAGEE1	melanoma antigen family E, 1	Plasma Membrane	other
-2.701	1.46E-02	0.030	Ntng1	D	NTNG1	netrin G1	Extracellular Space	other
-2.701	0.00E00	0.000	Gadd45g		GADD45G	growth arrest and DNA-damage-inducible, gamma	Nucleus	other
-2.699	1.92E-03	0.005	Gm2885		Gm2885	predicted gene 2885	unknown	other
-2.698	1.54E-07	0.000	Rbms3		RBMS3	RNA binding motif, single stranded interacting protein 3	unknown	other
-2.697	5.68E-14	0.000	2810029C07Rik		2810029C07Rik	RIKEN cDNA 2810029C07 gene	unknown	other
-2.697	0.00E00	0.000	Svop		SVOP	SV2 related protein homolog (rat)	Cytoplasm	transporter
-2.694	2.34E-07	0.000	Slc25a18		SLC25A18	solute carrier family 25 (glutamate carrier), member 18	Cytoplasm	transporter
-2.693	1.27E-11	0.000	Crhbp		CRHBP	corticotropin releasing hormone binding protein	Extracellular Space	other
-2.692	7.67E-06	0.000	4833418N02Rik		4833418N02Rik	RIKEN cDNA 4833418N02 gene	unknown	other
-2.691	0.00E00	0.000	Camk2a		CAMK2A	calcium/calmodulin-dependent protein kinase II alpha	Cytoplasm	kinase
-2.690	0.00E00	0.000	Kcnq2		KCNQ2	potassium voltage-gated channel, KQT-like subfamily, member 2	Plasma Membrane	ion channel	ezogabine
-2.688	2.92E-10	0.000	Lrrc38		LRRC38	leucine rich repeat containing 38	unknown	other
-2.687	0.00E00	0.000	Hipk2		HIPK2	homeodomain interacting protein kinase 2	Nucleus	kinase
-2.686	3.31E-07	0.000	Kcnb2		KCNB2	potassium voltage-gated channel, Shab-related subfamily, member 2	Plasma Membrane	ion channel
-2.681	0.00E00	0.000	Efnb3		EFNB3	ephrin-B3	Plasma Membrane	kinase
-2.681	1.07E-05	0.000	Nrxn1		NRXN1	neurexin 1	Plasma Membrane	transporter
-2.677	0.00E00	0.000	Sh2b2		SH2B2	SH2B adaptor protein 2	Cytoplasm	other
-2.677	0.00E00	0.000	Srgap3		SRGAP3	SLIT-ROBO Rho GTPase activating protein 3	Cytoplasm	other
-2.676	0.00E00	0.000	Wscd1		WSCD1	WSC domain containing 1	unknown	other
-2.675	3.53E-11	0.000	Xkr4		XKR4	XK, Kell blood group complex subunit-related family, member 4	unknown	other
-2.674	0.00E00	0.000	Clstn2		CLSTN2	calsyntenin 2	Plasma Membrane	transporter
-2.667	5.80E-13	0.000	Mamdc2		MAMDC2	MAM domain containing 2	Extracellular Space	other
-2.663	1.23E-04	0.000	Hspb3		HSPB3	heat shock 27kDa protein 3	Cytoplasm	other
-2.661	2.22E-16	0.000	Phactr3		PHACTR3	phosphatase and actin regulator 3	Nucleus	other
-2.657	0.00E00	0.000	Map3k13		MAP3K13	mitogen-activated protein kinase kinase kinase 13	Cytoplasm	kinase
-2.657	0.00E00	0.000	Trp53i11		TP53I11	tumor protein p53 inducible protein 11	unknown	other
-2.656	0.00E00	0.000	Nrbp2		Nrbp2	nuclear receptor binding protein 2	Cytoplasm	other
-2.653	1.71E-10	0.000	Cxx1c		FAM127B	family with sequence similarity 127, member B	unknown	other
-2.653	4.09E-14	0.000	Nr4a3		NR4A3	nuclear receptor subfamily 4, group A, member 3	Nucleus	ligand-dependent nuclear receptor
-2.652	0.00E00	0.000	Gpr98		GPR98	G protein-coupled receptor 98	Plasma Membrane	G-protein coupled receptor
-2.650	7.74E-10	0.000	Megf11		MEGF11	multiple EGF-like-domains 11	unknown	other
-2.650	0.00E00	0.000	Zfp711		ZNF711	zinc finger protein 711	Nucleus	other
-2.649	0.00E00	0.000	Gdf11		GDF11	growth differentiation factor 11	Extracellular Space	growth factor
-2.649	6.20E-08	0.000	Rmst		Rmst	rhabdomyosarcoma 2 associated transcript (non-coding RNA)	unknown	other
-2.647	0.00E00	0.000	Ephb1		EPHB1	EPH receptor B1	Plasma Membrane	kinase
-2.646	2.22E-16	0.000	Bcl11b		BCL11B	B-cell CLL/lymphoma 11B (zinc finger protein)	Nucleus	other
-2.644	0.00E00	0.000	Vwa1		VWA1	von Willebrand factor A domain containing 1	Extracellular Space	other
-2.641	2.22E-03	0.006	Gm11346		Gm11346	X-linked lymphocyte-regulated 5 pseudogene	unknown	other
-2.640	1.42E-02	0.029	Sprn		SPRN	shadow of prion protein homolog (zebrafish)	unknown	other
-2.638	7.93E-08	0.000	Tox		TOX	thymocyte selection-associated high mobility group box	Nucleus	other
-2.637	0.00E00	0.000	Csdc2		CSDC2	cold shock domain containing C2, RNA binding	Cytoplasm	other
-2.636	0.00E00	0.000	Cplx2		CPLX2	complexin 2	Cytoplasm	other
-2.635	5.98E-05	0.000	Park2		PARK2	parkinson protein 2, E3 ubiquitin protein ligase (parkin)	Cytoplasm	enzyme
-2.635	4.66E-03	0.011	F930015N05Rik		F930015N05Rik	RIKEN cDNA F930015N05 gene	unknown	other
-2.632	2.89E-15	0.000	Jakmip2		JAKMIP2	janus kinase and microtubule interacting protein 2	Extracellular Space	other
-2.630	0.00E00	0.000	Gm16596		Gm16596	predicted gene, 16596	unknown	other
-2.630	0.00E00	0.000	St8sia1		ST8SIA1	ST8 alpha-N-acetyl-neuraminide alpha-2,8-sialyltransferase 1	Cytoplasm	enzyme
-2.628	0.00E00	0.000	Zbtb16		ZBTB16	zinc finger and BTB domain containing 16	Nucleus	transcription regulator
-2.628	0.00E00	0.000	Dlg4		DLG4	discs, large homolog 4 (Drosophila)	Plasma Membrane	kinase
-2.628	0.00E00	0.000	Gucy1b3		GUCY1B3	guanylate cyclase 1, soluble, beta 3	Cytoplasm	enzyme	nitroglycerin, isosorbide-5-mononitrate, isosorbide dinitrate, nitroprusside, isosorbide dinitrate/hydralazine
-2.626	7.61E-07	0.000	Mc5r		MC5R	melanocortin 5 receptor	Plasma Membrane	G-protein coupled receptor
-2.625	0.00E00	0.000	Cend1		CEND1	cell cycle exit and neuronal differentiation 1	unknown	other
-2.623	0.00E00	0.000	Kcnh2		KCNH2	potassium voltage-gated channel, subfamily H (eag-related), member 2	Plasma Membrane	ion channel	procainamide, dofetilide, quinidine, amitriptyline
-2.620	0.00E00	0.000	BC068157		FLJ22184	putative uncharacterized protein FLJ22184	unknown	other
-2.620	1.45E-03	0.004	Dach1	D	DACH1	dachshund homolog 1 (Drosophila)	Nucleus	transcription regulator
-2.618	0.00E00	0.000	Galnt9		GALNT9	UDP-N-acetyl-alpha-D-galactosamine:polypeptide N-acetylgalactosaminyltransferase 9 (GalNAc-T9)	Cytoplasm	enzyme
-2.618	0.00E00	0.000	Nrn1		NRN1	neuritin 1	Cytoplasm	other
-2.616	0.00E00	0.000	Rassf4		RASSF4	Ras association (RalGDS/AF-6) domain family member 4	unknown	other
-2.612	2.09E-07	0.000	2700086A05Rik		2700086A05Rik	RIKEN cDNA 2700086A05 gene	unknown	other
-2.609	0.00E00	0.000	Stk32c		STK32C	serine/threonine kinase 32C	unknown	kinase
-2.609	0.00E00	0.000	Msi1		MSI1	musashi homolog 1 (Drosophila)	Cytoplasm	other
-2.607	1.54E-08	0.000	Dusp10	D	DUSP10	dual specificity phosphatase 10	Nucleus	phosphatase
-2.607	1.35E-04	0.000	Rab40b		RAB40B	RAB40B, member RAS oncogene family	Plasma Membrane	enzyme
-2.605	8.68E-09	0.000	Ttc9b		TTC9B	tetratricopeptide repeat domain 9B	unknown	other
-2.605	0.00E00	0.000	Timp3		TIMP3	TIMP metallopeptidase inhibitor 3	Extracellular Space	other
-2.604	0.00E00	0.000	Rbp1		RBP1	retinol binding protein 1, cellular	Extracellular Space	transporter
-2.601	7.21E-11	0.000	Bace2		BACE2	beta-site APP-cleaving enzyme 2	Cytoplasm	peptidase
-2.601	0.00E00	0.000	Sdk1		SDK1	sidekick cell adhesion molecule 1	Plasma Membrane	other
-2.598	7.97E-03	0.018	Pigz		PIGZ	phosphatidylinositol glycan anchor biosynthesis, class Z	Cytoplasm	enzyme
-2.598	1.03E-04	0.000	Rnf112		RNF112	ring finger protein 112	Nucleus	transcription regulator
-2.596	2.03E-08	0.000	Kcnn1	D	KCNN1	potassium intermediate/small conductance calcium-activated channel, subfamily N, member 1	Plasma Membrane	ion channel
-2.593	0.00E00	0.000	Rasl10b		RASL10B	RAS-like, family 10, member B	unknown	enzyme
-2.593	1.52E-05	0.000	Gm10941		Gm10941	predicted gene 10941	unknown	other
-2.591	0.00E00	0.000	Marcks		MARCKS	myristoylated alanine-rich protein kinase C substrate	Plasma Membrane	other
-2.588	2.04E-11	0.000	Adamts5		ADAMTS5	ADAM metallopeptidase with thrombospondin type 1 motif, 5	Extracellular Space	peptidase
-2.587	0.00E00	0.000	Klhdc8a		KLHDC8A	kelch domain containing 8A	unknown	other
-2.586	7.31E-12	0.000	Mfsd2a		MFSD2A	major facilitator superfamily domain containing 2A	unknown	other
-2.585	0.00E00	0.000	Fam131b		FAM131B	family with sequence similarity 131, member B	unknown	other
-2.582	9.56E-08	0.000	Abcg4		ABCG4	ATP-binding cassette, sub-family G (WHITE), member 4	Plasma Membrane	transporter
-2.581	0.00E00	0.000	Mapk11		MAPK11	mitogen-activated protein kinase 11	Cytoplasm	kinase	SCIO-469
-2.581	1.33E-08	0.000	Ppyr1		PPYR1	pancreatic polypeptide receptor 1	Plasma Membrane	G-protein coupled receptor
-2.580	0.00E00	0.000	Fjx1		FJX1	four jointed box 1 (Drosophila)	Extracellular Space	other
-2.579	0.00E00	0.000	Nat14		NAT14	N-acetyltransferase 14 (GCN5-related, putative)	Extracellular Space	other
-2.571	1.79E-04	0.001	9030612E09Rik		9030612E09Rik	RIKEN cDNA 9030612E09 gene	unknown	other
-2.569	0.00E00	0.000	Kif5a		KIF5A	kinesin family member 5A	Cytoplasm	transporter
-2.566	0.00E00	0.000	Scrn1		SCRN1	secernin 1	Cytoplasm	other
-2.565	7.41E-10	0.000	Drd1a		DRD1	dopamine receptor D1	Plasma Membrane	G-protein coupled receptor	iloperidone, asenapine, rotigotine, trifluoperazine, fluphenazine, pimozide, clozapine, haloperidol, fenoldopam, fluoxetine/olanzapine, fluphenazine decanoate, thiothixene, amitriptyline/perphenazine, haloperidol decanoate, trimethobenzamide, fluphenazine enanthate, perphenazine, promazine, prochlorperazine, quetiapine, pramipexol, olanzapine, lisuride, ziprasidone, mesoridazine, thioridazine, ro…
-2.562	5.90E-04	0.002	Vwc2		VWC2	von Willebrand factor C domain containing 2	Extracellular Space	other
-2.560	5.09E-11	0.000	Slc1a2		SLC1A2	solute carrier family 1 (glial high affinity glutamate transporter), member 2	Plasma Membrane	transporter	riluzole
-2.558	0.00E00	0.000	Cd24a		Cd24a	CD24a antigen	Plasma Membrane	other
-2.558	2.42E-06	0.000	O3far1		O3FAR1	omega-3 fatty acid receptor 1	Plasma Membrane	G-protein coupled receptor
-2.556	0.00E00	0.000	Cntfr		CNTFR	ciliary neurotrophic factor receptor	Plasma Membrane	transmembrane receptor
-2.555	4.17E-06	0.000	A930033H14Rik		A930033H14Rik	RIKEN cDNA A930033H14 gene	unknown	other
-2.555	0.00E00	0.000	Vash1		VASH1	vasohibin 1	Extracellular Space	other
-2.554	9.35E-03	0.020	Letm2	D	LETM2	leucine zipper-EF-hand containing transmembrane protein 2	unknown	other
-2.553	0.00E00	0.000	Tubb2a		TUBB2A	tubulin, beta 2A class IIa	Cytoplasm	other	epothilone B, ixabepilone, colchicine/probenecid, XRP9881, ABT-751, eribulin, MST-997, AL 108, EC145, NPI-2358, milataxel, TPI 287, TTI-237, brentuximab vedotin, cabazitaxel, BMS-275183, docetaxel, vinflunine, vinorelbine, vincristine, vinblastine, paclitaxel, podophyllotoxin, colchicine
-2.550	0.00E00	0.000	Mapt	D	MAPT	microtubule-associated protein tau	Plasma Membrane	other
-2.549	0.00E00	0.000	Plxna3		PLXNA3	plexin A3	Plasma Membrane	transmembrane receptor
-2.547	1.41E-02	0.029	Hrasls		HRASLS	HRAS-like suppressor	Cytoplasm	enzyme
-2.540	4.44E-16	0.000	Snph		SNPH	syntaphilin	Plasma Membrane	other
-2.538	4.00E-13	0.000	St8sia4		ST8SIA4	ST8 alpha-N-acetyl-neuraminide alpha-2,8-sialyltransferase 4	Cytoplasm	enzyme
-2.535	0.00E00	0.000	Psd2		PSD2	pleckstrin and Sec7 domain containing 2	Plasma Membrane	other
-2.534	0.00E00	0.000	Rnf150		RNF150	ring finger protein 150	unknown	peptidase
-2.534	2.18E-04	0.001	Shisa6		SHISA6	shisa homolog 6 (Xenopus laevis)	unknown	other
-2.533	1.76E-07	0.000	Postn		POSTN	periostin, osteoblast specific factor	Extracellular Space	other
-2.533	1.23E-06	0.000	Pax8		PAX8	paired box 8	Nucleus	transcription regulator
-2.533	0.00E00	0.000	Pcdh17		PCDH17	protocadherin 17	unknown	other
-2.532	0.00E00	0.000	2510009E07Rik		C3orf70	chromosome 3 open reading frame 70	unknown	other
-2.531	0.00E00	0.000	Dok5		DOK5	docking protein 5	Plasma Membrane	other
-2.530	1.02E-03	0.003	Btbd9	D	BTBD9	BTB (POZ) domain containing 9	unknown	other
-2.529	4.59E-07	0.000	Pmfbp1		PMFBP1	polyamine modulated factor 1 binding protein 1	Cytoplasm	other
-2.528	0.00E00	0.000	Lbh		LBH	limb bud and heart development homolog (mouse)	Nucleus	transcription regulator
-2.526	0.00E00	0.000	Grm4		GRM4	glutamate receptor, metabotropic 4	Plasma Membrane	G-protein coupled receptor	fasoracetam
-2.526	2.19E-05	0.000	Sfrp4		SFRP4	secreted frizzled-related protein 4	Plasma Membrane	transmembrane receptor
-2.525	1.80E-14	0.000	Pak7		PAK7	p21 protein (Cdc42/Rac)-activated kinase 7	Nucleus	kinase
-2.525	7.26E-14	0.000	Lrrc10b		LRRC10B	leucine rich repeat containing 10B	unknown	other
-2.525	5.19E-10	0.000	Cbx8		CBX8	chromobox homolog 8	Nucleus	other
-2.525	1.94E-10	0.000	Eef1a2		EEF1A2	eukaryotic translation elongation factor 1 alpha 2	Cytoplasm	translation regulator
-2.523	0.00E00	0.000	Eya1		EYA1	eyes absent homolog 1 (Drosophila)	Nucleus	phosphatase
-2.523	0.00E00	0.000	B930095G15Rik		B930095G15Rik	RIKEN cDNA B930095G15 gene	unknown	other
-2.522	0.00E00	0.000	Notch1		NOTCH1	notch 1	Plasma Membrane	transcription regulator
-2.520	0.00E00	0.000	Arhgef9		ARHGEF9	Cdc42 guanine nucleotide exchange factor (GEF) 9	Cytoplasm	other
-2.519	0.00E00	0.000	Mn1		MN1	meningioma (disrupted in balanced translocation) 1	Nucleus	other
-2.519	0.00E00	0.000	Fzd1		FZD1	frizzled family receptor 1	Plasma Membrane	G-protein coupled receptor
-2.517	0.00E00	0.000	Igsf21		IGSF21	immunoglobin superfamily, member 21	Extracellular Space	other
-2.517	3.53E-09	0.000	Rgs20		RGS20	regulator of G-protein signaling 20	Cytoplasm	other
-2.514	1.89E-10	0.000	Cacna1b	D	CACNA1B	calcium channel, voltage-dependent, N type, alpha 1B subunit	Plasma Membrane	ion channel	omega conotoxin M7a, clevidipine butyrate, bepridil
-2.511	0.00E00	0.000	6230409E13Rik		FAXC	failed axon connections homolog (Drosophila)	unknown	other
-2.509	0.00E00	0.000	Cdh2	D	CDH2	cadherin 2, type 1, N-cadherin (neuronal)	Plasma Membrane	other
-2.508	1.14E-08	0.000	Abcb9		ABCB9	ATP-binding cassette, sub-family B (MDR/TAP), member 9	Cytoplasm	transporter
-2.503	1.34E-02	0.028	Muc4		MUC4	mucin 4, cell surface associated	Extracellular Space	growth factor
-2.502	3.31E-13	0.000	Gpr45		GPR45	G protein-coupled receptor 45	Plasma Membrane	G-protein coupled receptor
-2.501	0.00E00	0.000	Sdc3		SDC3	syndecan 3	Plasma Membrane	other
-2.498	1.39E-06	0.000	Tha1		Tha1	threonine aldolase 1	unknown	other
-2.487	1.52E-03	0.004	1700029I15Rik		C11orf94	chromosome 11 open reading frame 94	unknown	other
-2.486	3.69E-03	0.009	Ntng1	D	NTNG1	netrin G1	Extracellular Space	other
-2.476	2.10E-02	0.042	Ube2u		UBE2U	ubiquitin-conjugating enzyme E2U (putative)	unknown	enzyme
-2.474	1.91E-08	0.000	Dlgap2		DLGAP2	discs, large (Drosophila) homolog-associated protein 2	Plasma Membrane	other
-2.473	1.43E-10	0.000	C1ql4		C1QL4	complement component 1, q subcomponent-like 4	unknown	other
-2.472	0.00E00	0.000	Tram1l1		TRAM1L1	translocation associated membrane protein 1-like 1	Extracellular Space	other
-2.471	0.00E00	0.000	Dbn1		DBN1	drebrin 1	Cytoplasm	other
-2.470	0.00E00	0.000	Mxra7		MXRA7	matrix-remodelling associated 7	unknown	other
-2.469	1.52E-02	0.031	Lgr5		LGR5	leucine-rich repeat containing G protein-coupled receptor 5	Plasma Membrane	G-protein coupled receptor
-2.467	0.00E00	0.000	Irx5		IRX5	iroquois homeobox 5	Nucleus	transcription regulator
-2.466	0.00E00	0.000	Rnf122		RNF122	ring finger protein 122	unknown	other
-2.466	0.00E00	0.000	Zadh2		ZADH2	zinc binding alcohol dehydrogenase domain containing 2	Cytoplasm	enzyme
-2.464	0.00E00	0.000	Vtn		VTN	vitronectin	Extracellular Space	other
-2.458	0.00E00	0.000	Prkcb		PRKCB	protein kinase C, beta	Cytoplasm	kinase	enzastaurin, ruboxistaurin, ingenol 3-angelate
-2.456	0.00E00	0.000	Peg12		Peg12	paternally expressed 12	unknown	other
-2.456	0.00E00	0.000	Rab3a		RAB3A	RAB3A, member RAS oncogene family	Cytoplasm	enzyme
-2.454	6.22E-05	0.000	Syt16		SYT16	synaptotagmin XVI	unknown	transporter
-2.454	5.33E-11	0.000	Maml3	D	MAML3	mastermind-like 3 (Drosophila)	Nucleus	transcription regulator
-2.449	0.00E00	0.000	Fam115a		FAM115A	family with sequence similarity 115, member A	unknown	other
-2.445	0.00E00	0.000	Zfp629		ZNF629	zinc finger protein 629	Nucleus	other
-2.445	1.66E-08	0.000	Sp9		SP9	Sp9 transcription factor homolog (mouse)	unknown	other
-2.445	0.00E00	0.000	Ap3b2		AP3B2	adaptor-related protein complex 3, beta 2 subunit	Cytoplasm	transporter
-2.442	7.03E-12	0.000	Cybrd1		CYBRD1	cytochrome b reductase 1	Cytoplasm	enzyme
-2.442	0.00E00	0.000	Mex3b		MEX3B	mex-3 homolog B (C. elegans)	unknown	kinase
-2.441	0.00E00	0.000	Emid1		EMID1	EMI domain containing 1	Extracellular Space	other
-2.440	9.88E-03	0.021	Tmem132d		TMEM132D	transmembrane protein 132D	unknown	other
-2.439	0.00E00	0.000	Plagl1		PLAGL1	pleiomorphic adenoma gene-like 1	Nucleus	transcription regulator
-2.437	0.00E00	0.000	Slit2		SLIT2	slit homolog 2 (Drosophila)	Extracellular Space	other
-2.436	1.57E-11	0.000	Col12a1		COL12A1	collagen, type XII, alpha 1	Extracellular Space	other	collagenase clostridium histolyticum
-2.433	1.51E-13	0.000	Tmie		TMIE	transmembrane inner ear	unknown	other
-2.433	0.00E00	0.000	Synpo		SYNPO	synaptopodin	Cytoplasm	other
-2.431	2.22E-16	0.000	Tnfsf9		TNFSF9	tumor necrosis factor (ligand) superfamily, member 9	Extracellular Space	cytokine
-2.431	0.00E00	0.000	Fry		FRY	furry homolog (Drosophila)	Extracellular Space	other
-2.427	2.00E-15	0.000	Dusp23		DUSP23	dual specificity phosphatase 23	Cytoplasm	phosphatase
-2.424	0.00E00	0.000	Fam102b		FAM102B	family with sequence similarity 102, member B	unknown	other
-2.419	0.00E00	0.000	Mageh1		MAGEH1	melanoma antigen family H, 1	Cytoplasm	other
-2.417	0.00E00	0.000	Shh		SHH	sonic hedgehog	Extracellular Space	peptidase
-2.414	0.00E00	0.000	Camk2n2		CAMK2N2	calcium/calmodulin-dependent protein kinase II inhibitor 2	Nucleus	other
-2.414	0.00E00	0.000	Nfatc1		NFATC1	nuclear factor of activated T-cells, cytoplasmic, calcineurin-dependent 1	Nucleus	transcription regulator
-2.413	1.69E-09	0.000	Mbp	D	MBP	myelin basic protein	Extracellular Space	other
-2.412	0.00E00	0.000	Vopp1		VOPP1	vesicular, overexpressed in cancer, prosurvival protein 1	Nucleus	other
-2.412	0.00E00	0.000	Rarb		RARB	retinoic acid receptor, beta	Nucleus	ligand-dependent nuclear receptor	etretinate, adapalene, 13-cis-retinoic acid, tazarotene, acitretin, tretinoin, 9-cis-retinoic acid, fenretinide
-2.411	4.25E-04	0.001	Frmd3		FRMD3	FERM domain containing 3	unknown	other
-2.410	1.04E-12	0.000	E130309F12Rik		LPPR1	lipid phosphate phosphatase-related protein type 1	unknown	other
-2.407	9.13E-09	0.000	Rftn2		RFTN2	raftlin family member 2	unknown	other
-2.407	2.22E-16	0.000	Tmem179		Tmem179	transmembrane protein 179	unknown	other
-2.406	0.00E00	0.000	Cntn1		CNTN1	contactin 1	Plasma Membrane	enzyme
-2.404	0.00E00	0.000	Acsl6		ACSL6	acyl-CoA synthetase long-chain family member 6	Cytoplasm	enzyme
-2.404	0.00E00	0.000	Gpr157		GPR157	G protein-coupled receptor 157	Plasma Membrane	G-protein coupled receptor
-2.403	0.00E00	0.000	Psd3		PSD3	pleckstrin and Sec7 domain containing 3	Cytoplasm	other
-2.402	1.45E-02	0.030	Scn2a1		SCN2A	sodium channel, voltage-gated, type II, alpha subunit	Plasma Membrane	ion channel	riluzole
-2.402	0.00E00	0.000	Kcnn1	D	KCNN1	potassium intermediate/small conductance calcium-activated channel, subfamily N, member 1	Plasma Membrane	ion channel
-2.402	0.00E00	0.000	Cacna2d1		CACNA2D1	calcium channel, voltage-dependent, alpha 2/delta subunit 1	Plasma Membrane	ion channel	amlodipine/valsartan/hydrochlorothiazide, amlodipine/telmisartan, aliskiren/amlodipine, amlodipine/olmesartan medoxomil/hydrochlorothiazide, bepridil, amlodipine, pregabalin
-2.401	8.25E-07	0.000	Cbln2		CBLN2	cerebellin 2 precursor	Extracellular Space	other
-2.401	0.00E00	0.000	6530418L21Rik		FAM212B	family with sequence similarity 212, member B	unknown	other
-2.400	4.72E-06	0.000	Hepacam		HEPACAM	hepatic and glial cell adhesion molecule	Plasma Membrane	other
-2.394	1.78E-06	0.000	Apold1		APOLD1	apolipoprotein L domain containing 1	unknown	other
-2.393	9.30E-07	0.000	Reln		RELN	reelin	Extracellular Space	peptidase
-2.392	1.48E-05	0.000	Dusp10	D	DUSP10	dual specificity phosphatase 10	Nucleus	phosphatase
-2.391	3.07E-03	0.007	BC049635		BC049635	cDNA sequence BC049635	unknown	other
-2.390	0.00E00	0.000	Ggt7		GGT7	gamma-glutamyltransferase 7	Plasma Membrane	enzyme
-2.390	0.00E00	0.000	Cdk5r2	D	CDK5R2	cyclin-dependent kinase 5, regulatory subunit 2 (p39)	Nucleus	other
-2.388	0.00E00	0.000	Pcdh18		PCDH18	protocadherin 18	Extracellular Space	other
-2.388	0.00E00	0.000	Eno2	D	ENO2	enolase 2 (gamma, neuronal)	Cytoplasm	enzyme
-2.388	5.43E-09	0.000	Cacna1b	D	CACNA1B	calcium channel, voltage-dependent, N type, alpha 1B subunit	Plasma Membrane	ion channel	omega conotoxin M7a, clevidipine butyrate, bepridil
-2.384	0.00E00	0.000	Gpr173		GPR173	G protein-coupled receptor 173	Plasma Membrane	G-protein coupled receptor
-2.383	0.00E00	0.000	Klhdc8b		KLHDC8B	kelch domain containing 8B	Cytoplasm	other
-2.381	0.00E00	0.000	Maml3	D	MAML3	mastermind-like 3 (Drosophila)	Nucleus	transcription regulator
-2.377	0.00E00	0.000	Slc29a4		SLC29A4	solute carrier family 29 (nucleoside transporters), member 4	Plasma Membrane	transporter
-2.375	1.68E-07	0.000	Vax2		VAX2	ventral anterior homeobox 2	Nucleus	transcription regulator
-2.375	1.11E-15	0.000	Masp1		Masp1	mannan-binding lectin serine peptidase 1	Extracellular Space	peptidase
-2.375	0.00E00	0.000	Gata2		GATA2	GATA binding protein 2	Nucleus	transcription regulator
-2.373	0.00E00	0.000	Cdh11		CDH11	cadherin 11, type 2, OB-cadherin (osteoblast)	Plasma Membrane	other
-2.372	0.00E00	0.000	Matn2		MATN2	matrilin 2	Extracellular Space	other
-2.370	2.83E-12	0.000	Cdh2	D	CDH2	cadherin 2, type 1, N-cadherin (neuronal)	Plasma Membrane	other
-2.369	1.01E-05	0.000	Ppp1r3g		PPP1R3G	protein phosphatase 1, regulatory subunit 3G	Cytoplasm	other
-2.369	1.30E-13	0.000	Smpdl3a		SMPDL3A	sphingomyelin phosphodiesterase, acid-like 3A	Extracellular Space	enzyme
-2.368	0.00E00	0.000	Zfand1		ZFAND1	zinc finger, AN1-type domain 1	unknown	other
-2.368	4.02E-05	0.000	Arhgap20		ARHGAP20	Rho GTPase activating protein 20	Cytoplasm	other
-2.367	0.00E00	0.000	Tuba1a	D	TUBA1A	tubulin, alpha 1a	Cytoplasm	other	epothilone B, ixabepilone, colchicine/probenecid, XRP9881, eribulin, AL 108, EC145, NPI-2358, milataxel, TPI 287, TTI-237, docetaxel, vinflunine, vinorelbine, vincristine, vinblastine, paclitaxel, podophyllotoxin, colchicine
-2.367	0.00E00	0.000	Fat4		FAT4	FAT tumor suppressor homolog 4 (Drosophila)	unknown	other
-2.360	0.00E00	0.000	Adamts3		ADAMTS3	ADAM metallopeptidase with thrombospondin type 1 motif, 3	Extracellular Space	peptidase
-2.357	2.36E-05	0.000	Heatr5b	D	HEATR5B	HEAT repeat containing 5B	unknown	other
-2.356	0.00E00	0.000	Fgf11		FGF11	fibroblast growth factor 11	Extracellular Space	growth factor
-2.356	0.00E00	0.000	Zfr2		ZFR2	zinc finger RNA binding protein 2	unknown	other
-2.355	1.06E-07	0.000	Gm10524		Gm10524	predicted gene 10524	unknown	other
-2.354	0.00E00	0.000	Cacnb1		CACNB1	calcium channel, voltage-dependent, beta 1 subunit	Plasma Membrane	ion channel
-2.353	0.00E00	0.000	1810011O10Rik		C8orf4	chromosome 8 open reading frame 4	unknown	other
-2.352	0.00E00	0.000	Gdpd1		GDPD1	glycerophosphodiester phosphodiesterase domain containing 1	unknown	enzyme
-2.350	0.00E00	0.000	Mcc		MCC	mutated in colorectal cancers	Cytoplasm	other
-2.349	2.22E-16	0.000	Cdk5r2	D	CDK5R2	cyclin-dependent kinase 5, regulatory subunit 2 (p39)	Nucleus	other
-2.348	0.00E00	0.000	Gpr137c		GPR137C	G protein-coupled receptor 137C	unknown	other
-2.348	1.14E-10	0.000	G530011O06Rik		G530011O06Rik	RIKEN cDNA G530011O06 gene	unknown	other
-2.348	0.00E00	0.000	Sema3d		SEMA3D	sema domain, immunoglobulin domain (Ig), short basic domain, secreted, (semaphorin) 3D	Extracellular Space	other
-2.346	0.00E00	0.000	Col5a2		COL5A2	collagen, type V, alpha 2	Extracellular Space	other	collagenase clostridium histolyticum
-2.343	0.00E00	0.000	Galntl1		GALNTL1	UDP-N-acetyl-alpha-D-galactosamine:polypeptide N-acetylgalactosaminyltransferase-like 1	Cytoplasm	enzyme
-2.343	2.30E-07	0.000	H2-Q6	D	HLA-B	major histocompatibility complex, class I, B	Plasma Membrane	transmembrane receptor
-2.341	1.02E-14	0.000	Nog		NOG	noggin	Extracellular Space	other
-2.341	2.45E-08	0.000	St8sia5	D	ST8SIA5	ST8 alpha-N-acetyl-neuraminide alpha-2,8-sialyltransferase 5	Cytoplasm	enzyme
-2.340	2.77E-05	0.000	Fn3k		FN3K	fructosamine 3 kinase	Cytoplasm	kinase
-2.337	9.35E-12	0.000	Fam163b		FAM163B	family with sequence similarity 163, member B	unknown	other
-2.336	0.00E00	0.000	Lrp3		LRP3	low density lipoprotein receptor-related protein 3	Plasma Membrane	transmembrane receptor
-2.335	8.32E-05	0.000	Prima1		PRIMA1	proline rich membrane anchor 1	Plasma Membrane	other
-2.332	0.00E00	0.000	Cox4i2		COX4I2	cytochrome c oxidase subunit IV isoform 2 (lung)	Cytoplasm	enzyme
-2.332	5.19E-07	0.000	Kcnn1	D	KCNN1	potassium intermediate/small conductance calcium-activated channel, subfamily N, member 1	Plasma Membrane	ion channel
-2.331	0.00E00	0.000	Ret		RET	ret proto-oncogene	Plasma Membrane	kinase	sunitinib, vandetanib
-2.327	0.00E00	0.000	Hoxa4		HOXA4	homeobox A4	Nucleus	transcription regulator
-2.327	0.00E00	0.000	Nr2f2		NR2F2	nuclear receptor subfamily 2, group F, member 2	Nucleus	ligand-dependent nuclear receptor
-2.326	0.00E00	0.000	Napb		NAPB	N-ethylmaleimide-sensitive factor attachment protein, beta	Cytoplasm	transporter
-2.326	9.59E-10	0.000	Gemin8		GEMIN8	gem (nuclear organelle) associated protein 8	Cytoplasm	other
-2.325	0.00E00	0.000	Tspyl4		TSPYL4	TSPY-like 4	Nucleus	other
-2.324	0.00E00	0.000	Zfp358		ZNF358	zinc finger protein 358	Nucleus	other
-2.324	1.18E-14	0.000	Hist3h2ba		Hist3h2ba	histone cluster 3, H2ba	unknown	other
-2.323	9.92E-03	0.021	Calb1		CALB1	calbindin 1, 28kDa	Cytoplasm	other
-2.323	0.00E00	0.000	Fzd9		FZD9	frizzled family receptor 9	Plasma Membrane	G-protein coupled receptor
-2.321	0.00E00	0.000	Trim36	D	TRIM36	tripartite motif containing 36	Cytoplasm	other
-2.320	1.84E-05	0.000	1700019B21Rik		1700019B21Rik	RIKEN cDNA 1700019B21 gene	unknown	other
-2.320	1.20E-09	0.000	4933421O10Rik		4933421O10Rik	RIKEN cDNA 4933421O10 gene	unknown	other
-2.319	1.13E-03	0.003	Cml1		Cml1	camello-like 1	Cytoplasm	other
-2.318	0.00E00	0.000	Pea15a		PEA15	phosphoprotein enriched in astrocytes 15	Cytoplasm	transporter
-2.317	0.00E00	0.000	Frmd4a		FRMD4A	FERM domain containing 4A	Plasma Membrane	other
-2.317	5.45E-04	0.002	Fgf13	D	FGF13	fibroblast growth factor 13	Extracellular Space	growth factor
-2.314	9.76E-05	0.000	Chodl		CHODL	chondrolectin	Plasma Membrane	other
-2.314	1.20E-03	0.003	Tm4sf1		TM4SF1	transmembrane 4 L six family member 1	Plasma Membrane	other
-2.313	0.00E00	0.000	Nrg1		Nrg1	neuregulin 1	Extracellular Space	growth factor
-2.313	0.00E00	0.000	Il4ra		IL4R	interleukin 4 receptor	Plasma Membrane	transmembrane receptor
-2.311	0.00E00	0.000	Gipr		GIPR	gastric inhibitory polypeptide receptor	Plasma Membrane	G-protein coupled receptor
-2.309	5.38E-06	0.000	Vwa5b2		VWA5B2	von Willebrand factor A domain containing 5B2	unknown	other
-2.308	1.78E-08	0.000	Pnma3		PNMA3	paraneoplastic Ma antigen 3	Extracellular Space	other
-2.307	7.34E-06	0.000	Acsbg1		ACSBG1	acyl-CoA synthetase bubblegum family member 1	Cytoplasm	enzyme
-2.306	0.00E00	0.000	Tuba1a	D	TUBA1A	tubulin, alpha 1a	Cytoplasm	other	epothilone B, ixabepilone, colchicine/probenecid, XRP9881, eribulin, AL 108, EC145, NPI-2358, milataxel, TPI 287, TTI-237, docetaxel, vinflunine, vinorelbine, vincristine, vinblastine, paclitaxel, podophyllotoxin, colchicine
-2.305	0.00E00	0.000	Moxd1		MOXD1	monooxygenase, DBH-like 1	Cytoplasm	enzyme
-2.300	0.00E00	0.000	Arx		ARX	aristaless related homeobox	Nucleus	transcription regulator
-2.299	2.32E-09	0.000	Ferd3l	D	FERD3L	Fer3-like (Drosophila)	Nucleus	transcription regulator
-2.298	0.00E00	0.000	Gamt		GAMT	guanidinoacetate N-methyltransferase	Cytoplasm	enzyme
-2.298	9.55E-11	0.000	Aph1b		APH1B	anterior pharynx defective 1 homolog B (C. elegans)	Plasma Membrane	peptidase
-2.296	0.00E00	0.000	Slco4a1		SLCO4A1	solute carrier organic anion transporter family, member 4A1	Plasma Membrane	transporter
-2.295	0.00E00	0.000	Epb4.1		EPB41	erythrocyte membrane protein band 4.1 (elliptocytosis 1, RH-linked)	Plasma Membrane	other
-2.294	3.11E-15	0.000	Paqr4		PAQR4	progestin and adipoQ receptor family member IV	unknown	other
-2.293	3.08E-05	0.000	Camk1g		CAMK1G	calcium/calmodulin-dependent protein kinase IG	Cytoplasm	kinase
-2.293	5.82E-08	0.000	Mmp16		MMP16	matrix metallopeptidase 16 (membrane-inserted)	Extracellular Space	peptidase
-2.292	0.00E00	0.000	Fbln2		FBLN2	fibulin 2	Extracellular Space	other
-2.292	2.22E-16	0.000	Fam131a		FAM131A	family with sequence similarity 131, member A	unknown	transporter
-2.291	0.00E00	0.000	Slc8a3		SLC8A3	solute carrier family 8 (sodium/calcium exchanger), member 3	Plasma Membrane	transporter
-2.289	0.00E00	0.000	Adamts7		ADAMTS7	ADAM metallopeptidase with thrombospondin type 1 motif, 7	Extracellular Space	peptidase
-2.289	0.00E00	0.000	Gpc6		GPC6	glypican 6	Plasma Membrane	transmembrane receptor
-2.288	4.06E-14	0.000	Rab33a		RAB33A	RAB33A, member RAS oncogene family	Cytoplasm	enzyme
-2.287	1.14E-11	0.000	6330403A02Rik		C1orf95	chromosome 1 open reading frame 95	unknown	other
-2.286	0.00E00	0.000	Dner		DNER	delta/notch-like EGF repeat containing	Plasma Membrane	transmembrane receptor
-2.284	0.00E00	0.000	Ddc		DDC	dopa decarboxylase (aromatic L-amino acid decarboxylase)	Cytoplasm	enzyme	carbidopa/entacapone/levodopa, carbidopa/levodopa, S(-)-carbidopa, L-dopa
-2.280	0.00E00	0.000	Mafb		MAFB	v-maf musculoaponeurotic fibrosarcoma oncogene homolog B (avian)	Nucleus	other
-2.278	8.16E-03	0.018	A430108G06Rik		A430108G06Rik	RIKEN cDNA A430108G06 gene	unknown	other
-2.277	1.05E-09	0.000	2310058D17Rik		2310058D17Rik	RIKEN cDNA 2310058D17 gene	unknown	other
-2.275	0.00E00	0.000	Lgi3		LGI3	leucine-rich repeat LGI family, member 3	Extracellular Space	other
-2.273	3.28E-05	0.000	Matn4		MATN4	matrilin 4	Extracellular Space	other
-2.272	1.75E-07	0.000	5930412G12Rik		5930412G12Rik	RIKEN cDNA 5930412G12 gene	unknown	other
-2.271	4.59E-13	0.000	Rell2		RELL2	RELT-like 2	Extracellular Space	other
-2.269	0.00E00	0.000	Fam19a5		FAM19A5	family with sequence similarity 19 (chemokine (C-C motif)-like), member A5	Extracellular Space	other
-2.269	0.00E00	0.000	Rgmb		RGMB	RGM domain family, member B	Plasma Membrane	other
-2.268	6.32E-12	0.000	Pgm5		PGM5	phosphoglucomutase 5	Cytoplasm	enzyme
-2.267	0.00E00	0.000	Sall2		SALL2	sal-like 2 (Drosophila)	Nucleus	transcription regulator
-2.266	4.88E-07	0.000	Pla2g2d		PLA2G2D	phospholipase A2, group IID	Extracellular Space	enzyme
-2.264	2.98E-03	0.007	Bai3		BAI3	brain-specific angiogenesis inhibitor 3	Plasma Membrane	G-protein coupled receptor
-2.262	3.13E-04	0.001	Scml4		SCML4	sex comb on midleg-like 4 (Drosophila)	unknown	other
-2.261	0.00E00	0.000	Mycl1		MYCL1	v-myc myelocytomatosis viral oncogene homolog 1, lung carcinoma derived (avian)	Nucleus	transcription regulator
-2.261	1.27E-11	0.000	3110052M02Rik		3110052M02Rik	RIKEN cDNA 3110052M02 gene	unknown	other
-2.259	0.00E00	0.000	Mxra8	D	MXRA8	matrix-remodelling associated 8	unknown	other
-2.254	0.00E00	0.000	Vash2		VASH2	vasohibin 2	Cytoplasm	other
-2.253	0.00E00	0.000	Slc37a4		SLC37A4	solute carrier family 37 (glucose-6-phosphate transporter), member 4	Cytoplasm	transporter
-2.253	0.00E00	0.000	Tmem130		TMEM130	transmembrane protein 130	unknown	other
-2.251	0.00E00	0.000	Rbmx		RBMX	RNA binding motif protein, X-linked	Nucleus	other
-2.250	0.00E00	0.000	Sfrp1		SFRP1	secreted frizzled-related protein 1	Plasma Membrane	transmembrane receptor
-2.250	9.75E-03	0.021	Nav3		NAV3	neuron navigator 3	Nucleus	other
-2.249	7.48E-04	0.002	C1ql2		C1QL2	complement component 1, q subcomponent-like 2	Extracellular Space	other
-2.245	1.06E-05	0.000	Dusp10	D	DUSP10	dual specificity phosphatase 10	Nucleus	phosphatase
-2.244	0.00E00	0.000	Iglon5		IGLON5	IgLON family member 5	unknown	other
-2.243	3.24E-04	0.001	2010015M23Rik		2010015M23Rik	RIKEN cDNA 2010015M23 gene	unknown	other
-2.240	0.00E00	0.000	Arl4d		ARL4D	ADP-ribosylation factor-like 4D	Nucleus	enzyme
-2.239	0.00E00	0.000	Spnb1		SPTB	spectrin, beta, erythrocytic	Plasma Membrane	other
-2.237	5.88E-11	0.000	Mst1r		MST1R	macrophage stimulating 1 receptor (c-met-related tyrosine kinase)	Plasma Membrane	kinase	crizotinib
-2.236	0.00E00	0.000	Amigo1		AMIGO1	adhesion molecule with Ig-like domain 1	unknown	other
-2.236	0.00E00	0.000	Meis2		MEIS2	Meis homeobox 2	Nucleus	transcription regulator
-2.235	5.89E-13	0.000	Adora1		ADORA1	adenosine A1 receptor	Plasma Membrane	G-protein coupled receptor	adenosine, dyphylline, aminophylline, clofarabine, theophylline, caffeine, tecadenoson
-2.234	4.25E-08	0.000	Lyrm7		LYRM7	Lyrm7 homolog (mouse)	Cytoplasm	other
-2.232	3.04E-14	0.000	Cyp46a1		CYP46A1	cytochrome P450, family 46, subfamily A, polypeptide 1	Cytoplasm	enzyme
-2.232	0.00E00	0.000	Chst8		CHST8	carbohydrate (N-acetylgalactosamine 4-0) sulfotransferase 8	Cytoplasm	enzyme
-2.232	4.45E-13	0.000	Pyroxd2		PYROXD2	pyridine nucleotide-disulphide oxidoreductase domain 2	unknown	other
-2.231	7.13E-13	0.000	Scn2b		SCN2B	sodium channel, voltage-gated, type II, beta subunit	Plasma Membrane	ion channel	riluzole
-2.231	3.10E-11	0.000	Npr3		NPR3	natriuretic peptide receptor C/guanylate cyclase C (atrionatriuretic peptide receptor C)	Plasma Membrane	G-protein coupled receptor	nesiritide
-2.231	0.00E00	0.000	Slc1a3		SLC1A3	solute carrier family 1 (glial high affinity glutamate transporter), member 3	Plasma Membrane	transporter	riluzole
-2.229	0.00E00	0.000	Ano10		ANO10	anoctamin 10	Plasma Membrane	other
-2.228	5.63E-12	0.000	Frem1		FREM1	FRAS1 related extracellular matrix 1	Extracellular Space	other
-2.226	2.83E-04	0.001	Dusp15		DUSP15	dual specificity phosphatase 15	Cytoplasm	phosphatase
-2.225	6.73E-13	0.000	Rasgef1c		RASGEF1C	RasGEF domain family, member 1C	unknown	other
-2.223	5.63E-10	0.000	Mid2		MID2	midline 2	Cytoplasm	other
-2.223	0.00E00	0.000	Efna5		EFNA5	ephrin-A5	Plasma Membrane	kinase
-2.223	0.00E00	0.000	Heg1		HEG1	HEG homolog 1 (zebrafish)	Plasma Membrane	other
-2.221	0.00E00	0.000	Ppm1e		PPM1E	protein phosphatase, Mg2+/Mn2+ dependent, 1E	Nucleus	phosphatase
-2.220	0.00E00	0.000	Dpp6		DPP6	dipeptidyl-peptidase 6	Plasma Membrane	peptidase
-2.219	0.00E00	0.000	Ptpru		PTPRU	protein tyrosine phosphatase, receptor type, U	Plasma Membrane	phosphatase
-2.219	0.00E00	0.000	Snap91		SNAP91	synaptosomal-associated protein, 91kDa homolog (mouse)	Plasma Membrane	other
-2.219	1.93E-10	0.000	Col4a6		COL4A6	collagen, type IV, alpha 6	Extracellular Space	other	collagenase clostridium histolyticum
-2.217	0.00E00	0.000	Hspa12a		HSPA12A	heat shock 70kDa protein 12A	unknown	other
-2.217	8.88E-16	0.000	Cpeb4	D	CPEB4	cytoplasmic polyadenylation element binding protein 4	Plasma Membrane	other
-2.214	0.00E00	0.000	Slc45a3		SLC45A3	solute carrier family 45, member 3	Cytoplasm	other
-2.212	0.00E00	0.000	Hes6		HES6	hairy and enhancer of split 6 (Drosophila)	Nucleus	transcription regulator
-2.211	1.86E-02	0.038	1110035M17Rik		1110035M17Rik	RIKEN cDNA 1110035M17 gene	unknown	other
-2.208	7.67E-06	0.000	Pi16		PI16	peptidase inhibitor 16	Extracellular Space	other
-2.205	7.72E-10	0.000	Cacng5		CACNG5	calcium channel, voltage-dependent, gamma subunit 5	Plasma Membrane	ion channel
-2.205	0.00E00	0.000	1810010H24Rik		C17orf58	chromosome 17 open reading frame 58	unknown	other
-2.204	0.00E00	0.000	Tspan17		TSPAN17	tetraspanin 17	unknown	enzyme
-2.204	0.00E00	0.000	Cadm4		CADM4	cell adhesion molecule 4	Plasma Membrane	other
-2.199	0.00E00	0.000	Lix1l		LIX1L	Lix1 homolog (mouse)-like	unknown	other
-2.199	7.04E-14	0.000	Aldh1l1		ALDH1L1	aldehyde dehydrogenase 1 family, member L1	Cytoplasm	enzyme
-2.199	2.22E-16	0.000	Nfia		NFIA	nuclear factor I/A	Nucleus	transcription regulator
-2.196	0.00E00	0.000	Eya2		EYA2	eyes absent homolog 2 (Drosophila)	Nucleus	phosphatase
-2.196	0.00E00	0.000	Mthfd2l		MTHFD2L	methylenetetrahydrofolate dehydrogenase (NADP+ dependent) 2-like	unknown	enzyme
-2.196	1.04E-02	0.022	Lrrc36		LRRC36	leucine rich repeat containing 36	unknown	other
-2.196	3.55E-03	0.008	Gm11772		Gm11772	predicted gene 11772	unknown	other
-2.195	1.26E-13	0.000	Car11		CA11	carbonic anhydrase XI	Extracellular Space	enzyme
-2.194	2.83E-07	0.000	4930581F22Rik		4930581F22Rik	RIKEN cDNA 4930581F22 gene	unknown	other
-2.194	0.00E00	0.000	Ank3		ANK3	ankyrin 3, node of Ranvier (ankyrin G)	Plasma Membrane	other
-2.185	6.13E-14	0.000	Spag4		SPAG4	sperm associated antigen 4	Cytoplasm	other
-2.185	0.00E00	0.000	Rgl3		RGL3	ral guanine nucleotide dissociation stimulator-like 3	Cytoplasm	other
-2.185	1.82E-11	0.000	Rtn4r		RTN4R	reticulon 4 receptor	Plasma Membrane	other
-2.185	4.29E-05	0.000	Serinc3		SERINC3	serine incorporator 3	Cytoplasm	transporter
-2.183	0.00E00	0.000	Bcl7a		BCL7A	B-cell CLL/lymphoma 7A	unknown	other
-2.182	0.00E00	0.000	Kif1b		KIF1B	kinesin family member 1B	Cytoplasm	transporter
-2.181	1.04E-03	0.003	Slc25a21		SLC25A21	solute carrier family 25 (mitochondrial oxoadipate carrier), member 21	Cytoplasm	transporter
-2.175	0.00E00	0.000	Thbs3		THBS3	thrombospondin 3	Extracellular Space	other
-2.173	0.00E00	0.000	Akap5		AKAP5	A kinase (PRKA) anchor protein 5	Plasma Membrane	other
-2.170	0.00E00	0.000	Tmem219		TMEM219	transmembrane protein 219	Cytoplasm	other
-2.169	2.51E-05	0.000	Cd83		CD83	CD83 molecule	Plasma Membrane	other
-2.167	4.92E-09	0.000	Cygb		CYGB	cytoglobin	Cytoplasm	transporter
-2.166	4.03E-03	0.009	Sez6l	D	SEZ6L	seizure related 6 homolog (mouse)-like	Plasma Membrane	other
-2.165	5.39E-06	0.000	Mxra8	D	MXRA8	matrix-remodelling associated 8	unknown	other
-2.165	2.64E-03	0.006	Upp2		UPP2	uridine phosphorylase 2	Cytoplasm	enzyme
-2.162	0.00E00	0.000	Antxr2		ANTXR2	anthrax toxin receptor 2	Plasma Membrane	other
-2.162	0.00E00	0.000	Ano8		ANO8	anoctamin 8	Extracellular Space	other
-2.162	2.79E-11	0.000	AI429214		C8orf48	chromosome 8 open reading frame 48	unknown	other
-2.162	1.35E-08	0.000	Mybpc3		MYBPC3	myosin binding protein C, cardiac	Cytoplasm	other
-2.161	0.00E00	0.000	Evi5l		Evi5l	ecotropic viral integration site 5 like	unknown	other
-2.160	0.00E00	0.000	Tspan18		TSPAN18	tetraspanin 18	unknown	other
-2.159	0.00E00	0.000	Ccdc28b		CCDC28B	coiled-coil domain containing 28B	unknown	other
-2.159	3.40E-12	0.000	Slc24a3		SLC24A3	solute carrier family 24 (sodium/potassium/calcium exchanger), member 3	Plasma Membrane	transporter
-2.158	3.31E-12	0.000	Magi2		MAGI2	membrane associated guanylate kinase, WW and PDZ domain containing 2	Plasma Membrane	kinase
-2.158	0.00E00	0.000	Adcy6		ADCY6	adenylate cyclase 6	Plasma Membrane	enzyme
-2.157	2.48E-02	0.049	Krt12		KRT12	keratin 12	Cytoplasm	other
-2.155	0.00E00	0.000	Rcan2		Rcan2	regulator of calcineurin 2	unknown	other
-2.154	0.00E00	0.000	Arhgef10l		ARHGEF10L	Rho guanine nucleotide exchange factor (GEF) 10-like	Cytoplasm	enzyme
-2.153	1.05E-08	0.000	Kirrel3		KIRREL3	kin of IRRE like 3 (Drosophila)	Extracellular Space	other
-2.153	9.86E-05	0.000	Gm12522		Gm12522	predicted gene 12522	unknown	other
-2.152	0.00E00	0.000	Unc13a		UNC13A	unc-13 homolog A (C. elegans)	Plasma Membrane	other
-2.152	2.75E-05	0.000	Sybu		SYBU	syntabulin (syntaxin-interacting)	unknown	other
-2.150	6.03E-03	0.014	Tppp	D	TPPP	tubulin polymerization promoting protein	Cytoplasm	other
-2.149	7.15E-11	0.000	Efcab1		EFCAB1	EF-hand calcium binding domain 1	unknown	other
-2.146	0.00E00	0.000	Zfp9		ZNF25	zinc finger protein 25	Nucleus	other
-2.146	0.00E00	0.000	Wnk2		WNK2	WNK lysine deficient protein kinase 2	Cytoplasm	kinase
-2.145	3.82E-05	0.000	D3Ertd751e		C4orf33	chromosome 4 open reading frame 33	unknown	other
-2.140	0.00E00	0.000	Atp2a3		ATP2A3	ATPase, Ca++ transporting, ubiquitous	Cytoplasm	transporter
-2.139	0.00E00	0.000	Ppm1l	D	PPM1L	protein phosphatase, Mg2+/Mn2+ dependent, 1L	Cytoplasm	phosphatase
-2.137	0.00E00	0.000	Gab2	D	GAB2	GRB2-associated binding protein 2	Cytoplasm	other
-2.137	3.60E-06	0.000	Corin		CORIN	corin, serine peptidase	Plasma Membrane	peptidase
-2.136	2.33E-05	0.000	Lrrc46		LRRC46	leucine rich repeat containing 46	unknown	other
-2.135	8.88E-15	0.000	Fam59b		FAM59B	family with sequence similarity 59, member B	unknown	other
-2.134	0.00E00	0.000	Vps37d		VPS37D	vacuolar protein sorting 37 homolog D (S. cerevisiae)	Cytoplasm	other
-2.134	0.00E00	0.000	Chst1		CHST1	carbohydrate (keratan sulfate Gal-6) sulfotransferase 1	Cytoplasm	enzyme
-2.132	0.00E00	0.000	Zfp334		ZNF334	zinc finger protein 334	Nucleus	other
-2.131	0.00E00	0.000	P4htm		P4HTM	prolyl 4-hydroxylase, transmembrane (endoplasmic reticulum)	Cytoplasm	enzyme
-2.129	1.59E-05	0.000	Dusp10	D	DUSP10	dual specificity phosphatase 10	Nucleus	phosphatase
-2.129	0.00E00	0.000	Fgf18		FGF18	fibroblast growth factor 18	Extracellular Space	growth factor
-2.129	0.00E00	0.000	Pygo1		PYGO1	pygopus homolog 1 (Drosophila)	Nucleus	other
-2.129	1.80E-08	0.000	Leprel2		LEPREL2	leprecan-like 2	Nucleus	enzyme
-2.127	2.02E-03	0.005	Fxyd1		FXYD1	FXYD domain containing ion transport regulator 1	Plasma Membrane	ion channel
-2.125	0.00E00	0.000	Ccdc8		CCDC8	coiled-coil domain containing 8	Plasma Membrane	other
-2.125	0.00E00	0.000	Adamts1		ADAMTS1	ADAM metallopeptidase with thrombospondin type 1 motif, 1	Extracellular Space	peptidase
-2.119	9.03E-06	0.000	Msx1		MSX1	msh homeobox 1	Nucleus	transcription regulator
-2.118	7.89E-03	0.017	6430550D23Rik		C20orf173	chromosome 20 open reading frame 173	unknown	other
-2.118	0.00E00	0.000	Mapk8ip1		MAPK8IP1	mitogen-activated protein kinase 8 interacting protein 1	Cytoplasm	other
-2.117	0.00E00	0.000	Ppp1r3c		PPP1R3C	protein phosphatase 1, regulatory subunit 3C	Cytoplasm	phosphatase
-2.117	0.00E00	0.000	Katnal1	D	KATNAL1	katanin p60 subunit A-like 1	unknown	enzyme
-2.116	2.53E-07	0.000	Cacnb2		CACNB2	calcium channel, voltage-dependent, beta 2 subunit	Plasma Membrane	ion channel
-2.115	0.00E00	0.000	Asxl3		ASXL3	additional sex combs like 3 (Drosophila)	unknown	other
-2.115	2.13E-14	0.000	Klhl32		KLHL32	kelch-like 32 (Drosophila)	unknown	other
-2.114	0.00E00	0.000	Sirpa		SIRPA	signal-regulatory protein alpha	Plasma Membrane	phosphatase
-2.113	0.00E00	0.000	Pax9		PAX9	paired box 9	Nucleus	transcription regulator
-2.110	5.77E-15	0.000	Grin2d		GRIN2D	glutamate receptor, ionotropic, N-methyl D-aspartate 2D	Plasma Membrane	ion channel	dextromethorphan/guaifenesin, morphine/dextromethorphan, neramexane, bicifadine, delucemine, CR 2249, besonprodil, UK-240455, ketamine, felbamate, memantine, orphenadrine, cycloserine, N-(2-indanyl)glycinamide, dextromethorphan, brompheniramine/dextromethorphan/pseudoephedrine, chlorpheniramine/dextromethorphan/phenylephrine, carbinoxamine/dextromethorphan/pseudoephedrine, dextromethorphan/promet…
-2.110	7.55E-07	0.000	Abhd15		ABHD15	abhydrolase domain containing 15	Extracellular Space	other
-2.109	5.92E-11	0.000	Gabrb3		GABRB3	gamma-aminobutyric acid (GABA) A receptor, beta 3	Plasma Membrane	ion channel	methohexital, aspirin/butalbital/caffeine, aspirin/butalbital/caffeine/codeine, pagoclone, alphadolone, SEP 174559, acetaminophen/butalbital/caffeine, sevoflurane, isoflurane, gaboxadol, isoniazid, felbamate, etomidate, muscimol, halothane, fluoxetine/olanzapine, amobarbital, atropine/hyoscyamine/phenobarbital/scopolamine, acetaminophen/butalbital, eszopiclone, mephobarbital, hyoscyamine/phenobar…
-2.108	0.00E00	0.000	Ntrk2		NTRK2	neurotrophic tyrosine kinase, receptor, type 2	Plasma Membrane	kinase
-2.106	3.86E-07	0.000	Kcnip4		KCNIP4	Kv channel interacting protein 4	Plasma Membrane	ion channel
-2.102	0.00E00	0.000	Serpini1		SERPINI1	serpin peptidase inhibitor, clade I (neuroserpin), member 1	Extracellular Space	other
-2.101	0.00E00	0.000	Tmem47		TMEM47	transmembrane protein 47	Plasma Membrane	other
-2.101	0.00E00	0.000	Mtap1a		MAP1A	microtubule-associated protein 1A	Cytoplasm	other
-2.098	1.24E-10	0.000	Pkd2l1		PKD2L1	polycystic kidney disease 2-like 1	Plasma Membrane	ion channel
-2.095	1.74E-13	0.000	Cyp2d22		Cyp2d22	cytochrome P450, family 2, subfamily d, polypeptide 22	Cytoplasm	enzyme
-2.093	1.90E-04	0.001	Wdr66		WDR66	WD repeat domain 66	unknown	other
-2.092	0.00E00	0.000	1810041L15Rik		KIAA1644	KIAA1644	unknown	other
-2.092	4.22E-06	0.000	Fgd4	D	FGD4	FYVE, RhoGEF and PH domain containing 4	Cytoplasm	other
-2.092	0.00E00	0.000	Mfap2		MFAP2	microfibrillar-associated protein 2	Extracellular Space	other
-2.090	6.38E-06	0.000	P2rx6		P2RX6	purinergic receptor P2X, ligand-gated ion channel, 6	Plasma Membrane	ion channel
-2.088	1.46E-13	0.000	Rab36		RAB36	RAB36, member RAS oncogene family	Cytoplasm	enzyme
-2.084	0.00E00	0.000	Naga		NAGA	N-acetylgalactosaminidase, alpha-	Cytoplasm	enzyme
-2.082	0.00E00	0.000	Sh2d3c		SH2D3C	SH2 domain containing 3C	Cytoplasm	other
-2.082	1.44E-10	0.000	Jazf1	D	JAZF1	JAZF zinc finger 1	Nucleus	transcription regulator
-2.078	9.67E-05	0.000	Slc7a10		SLC7A10	solute carrier family 7 (neutral amino acid transporter light chain, asc system), member 10	Plasma Membrane	transporter
-2.078	6.00E-14	0.000	Pard3b		PARD3B	par-3 partitioning defective 3 homolog B (C. elegans)	Plasma Membrane	other
-2.076	4.94E-04	0.001	Sh3rf3		SH3RF3	SH3 domain containing ring finger 3	unknown	other
-2.076	0.00E00	0.000	Tmod2		TMOD2	tropomodulin 2 (neuronal)	Cytoplasm	other
-2.075	3.48E-04	0.001	B230369F24Rik		B230369F24Rik	RIKEN cDNA B230369F24 gene	unknown	other
-2.075	0.00E00	0.000	Tbc1d16		TBC1D16	TBC1 domain family, member 16	Extracellular Space	other
-2.074	0.00E00	0.000	Plekho1		PLEKHO1	pleckstrin homology domain containing, family O member 1	Plasma Membrane	other
-2.074	3.99E-13	0.000	Fam5b		FAM5B	family with sequence similarity 5, member B	Cytoplasm	other
-2.074	1.07E-08	0.000	Foxl2		FOXL2	forkhead box L2	Nucleus	transcription regulator
-2.074	2.49E-14	0.000	Rph3al		RPH3AL	rabphilin 3A-like (without C2 domains)	Plasma Membrane	other
-2.073	6.00E-14	0.000	Crym		CRYM	crystallin, mu	Cytoplasm	enzyme
-2.073	1.81E-13	0.000	Lphn3		LPHN3	latrophilin 3	Plasma Membrane	G-protein coupled receptor
-2.073	6.46E-04	0.002	Art3		ART3	ADP-ribosyltransferase 3	Plasma Membrane	enzyme
-2.072	0.00E00	0.000	Maneal		MANEAL	mannosidase, endo-alpha-like	unknown	other
-2.070	0.00E00	0.000	Qk	D	QKI	QKI, KH domain containing, RNA binding	Nucleus	other
-2.068	0.00E00	0.000	2900076A07Rik		2900076A07Rik	RIKEN cDNA 2900076A07 gene	unknown	other
-2.066	0.00E00	0.000	Rassf2		RASSF2	Ras association (RalGDS/AF-6) domain family member 2	Nucleus	other
-2.064	0.00E00	0.000	Vav3		VAV3	vav 3 guanine nucleotide exchange factor	Extracellular Space	cytokine
-2.064	3.28E-06	0.000	Aqp6	D	AQP6	aquaporin 6, kidney specific	Cytoplasm	transporter
-2.063	0.00E00	0.000	Phf2		PHF2	PHD finger protein 2	Nucleus	other
-2.061	0.00E00	0.000	Trim46		TRIM46	tripartite motif containing 46	Cytoplasm	other
-2.061	6.53E-05	0.000	Heyl		HEYL	hairy/enhancer-of-split related with YRPW motif-like	Nucleus	transcription regulator
-2.060	1.53E-12	0.000	Gm15051		Gm15051	predicted gene 15051	unknown	other
-2.060	1.97E-03	0.005	Cacng3		CACNG3	calcium channel, voltage-dependent, gamma subunit 3	Plasma Membrane	ion channel
-2.059	9.48E-06	0.000	Slc16a7		SLC16A7	solute carrier family 16, member 7 (monocarboxylic acid transporter 2)	Plasma Membrane	transporter
-2.058	0.00E00	0.000	Pdpn		PDPN	podoplanin	Plasma Membrane	transporter
-2.057	0.00E00	0.000	Hdac9		Hdac9	histone deacetylase 9	Nucleus	transcription regulator
-2.057	0.00E00	0.000	Slc25a27		SLC25A27	solute carrier family 25, member 27	Cytoplasm	transporter
-2.055	0.00E00	0.000	Mgst1		MGST1	microsomal glutathione S-transferase 1	Cytoplasm	enzyme
-2.054	8.03E-10	0.000	Dscam		DSCAM	Down syndrome cell adhesion molecule	Plasma Membrane	other
-2.053	0.00E00	0.000	Ubb		Ubb	ubiquitin B	Cytoplasm	other
-2.053	2.45E-02	0.048	Slc2a10		SLC2A10	solute carrier family 2 (facilitated glucose transporter), member 10	Plasma Membrane	transporter
-2.051	2.17E-13	0.000	Usp51		USP51	ubiquitin specific peptidase 51	unknown	peptidase
-2.047	1.84E-02	0.037	Ptprt		PTPRT	protein tyrosine phosphatase, receptor type, T	Plasma Membrane	phosphatase
-2.046	1.49E-03	0.004	4833422C13Rik		4833422C13Rik	RIKEN cDNA 4833422C13 gene	unknown	other
-2.045	0.00E00	0.000	Zfp811		Zfp811	zinc finger protein 811	unknown	other
-2.045	1.57E-06	0.000	Arhgap36		ARHGAP36	Rho GTPase activating protein 36	Cytoplasm	other
-2.043	0.00E00	0.000	Pknox2		PKNOX2	PBX/knotted 1 homeobox 2	Nucleus	other
-2.042	3.20E-10	0.000	Cldn11		CLDN11	claudin 11	Plasma Membrane	other
-2.041	3.71E-06	0.000	Ikzf4		IKZF4	IKAROS family zinc finger 4 (Eos)	Nucleus	transcription regulator
-2.040	0.00E00	0.000	Nkx2-9	D	NKX2-8	NK2 homeobox 8	Nucleus	transcription regulator
-2.039	2.22E-16	0.000	Col4a5		COL4A5	collagen, type IV, alpha 5	Extracellular Space	other	collagenase clostridium histolyticum
-2.038	8.36E-04	0.002	Zc3h6		ZC3H6	zinc finger CCCH-type containing 6	unknown	other
-2.037	0.00E00	0.000	Sh2d4a		SH2D4A	SH2 domain containing 4A	Cytoplasm	other
-2.037	1.06E-02	0.023	A430018G15Rik		A430018G15Rik	RIKEN cDNA A430018G15 gene	unknown	other
-2.036	5.56E-13	0.000	Btbd9	D	BTBD9	BTB (POZ) domain containing 9	unknown	other
-2.035	0.00E00	0.000	Ppp2r2b		PPP2R2B	protein phosphatase 2, regulatory subunit B, beta	Cytoplasm	phosphatase
-2.035	0.00E00	0.000	2810468N07Rik		2810468N07Rik	RIKEN cDNA 2810468N07 gene	unknown	other
-2.034	4.44E-16	0.000	Ltbp3	D	LTBP3	latent transforming growth factor beta binding protein 3	Extracellular Space	other
-2.034	5.38E-08	0.000	Fbxl7	D	FBXL7	F-box and leucine-rich repeat protein 7	Cytoplasm	enzyme
-2.034	0.00E00	0.000	Srr		SRR	serine racemase	Cytoplasm	enzyme
-2.033	0.00E00	0.000	Sez6		SEZ6	seizure related 6 homolog (mouse)	Extracellular Space	other
-2.031	2.22E-16	0.000	Nova1		NOVA1	neuro-oncological ventral antigen 1	Nucleus	other
-2.030	5.46E-07	0.000	Muc1		MUC1	mucin 1, cell surface associated	Plasma Membrane	transcription regulator	HuHMFG1
-2.030	1.77E-13	0.000	Bcl2		BCL2	B-cell CLL/lymphoma 2	Cytoplasm	transporter	oblimersen, (-)-gossypol
-2.028	0.00E00	0.000	Atp6v0e2		ATP6V0E2	ATPase, H+ transporting V0 subunit e2	Cytoplasm	enzyme
-2.028	1.10E-10	0.000	Gm11423		Gm11423	predicted gene 11423	unknown	other
-2.027	1.45E-07	0.000	Zfpm2		ZFPM2	zinc finger protein, multitype 2	Nucleus	transcription regulator
-2.026	0.00E00	0.000	Atat1		ATAT1	alpha tubulin acetyltransferase 1	unknown	enzyme
-2.025	0.00E00	0.000	Adcy5	D	ADCY5	adenylate cyclase 5	Plasma Membrane	enzyme
-2.024	1.83E-02	0.037	C920025E04Rik	D	HLA-E	major histocompatibility complex, class I, E	Plasma Membrane	transmembrane receptor
-2.024	7.02E-04	0.002	Ttl	D	TTL	tubulin tyrosine ligase	Cytoplasm	enzyme
-2.023	1.09E-08	0.000	Mycbpap		MYCBPAP	MYCBP associated protein	Nucleus	other
-2.023	0.00E00	0.000	Enox2		ENOX2	ecto-NOX disulfide-thiol exchanger 2	Plasma Membrane	enzyme
-2.022	0.00E00	0.000	Phyhipl		PHYHIPL	phytanoyl-CoA 2-hydroxylase interacting protein-like	Cytoplasm	other
-2.021	0.00E00	0.000	Haghl		HAGHL	hydroxyacylglutathione hydrolase-like	unknown	enzyme
-2.021	0.00E00	0.000	Mpp3		MPP3	membrane protein, palmitoylated 3 (MAGUK p55 subfamily member 3)	Plasma Membrane	kinase
-2.016	0.00E00	0.000	Lipg		LIPG	lipase, endothelial	Extracellular Space	enzyme
-2.015	0.00E00	0.000	6430704M03Rik		FRRS1L	ferric-chelate reductase 1-like	Cytoplasm	transporter
-2.014	0.00E00	0.000	Megf9		MEGF9	multiple EGF-like-domains 9	unknown	other
-2.014	5.79E-07	0.000	Dpf3		DPF3	D4, zinc and double PHD fingers, family 3	unknown	other
-2.013	2.13E-10	0.000	Spon2		SPON2	spondin 2, extracellular matrix protein	Extracellular Space	other
-2.013	3.57E-03	0.008	1700045I19Rik		1700045I19Rik	ring finger protein 138 pseudogene	unknown	other
-2.013	0.00E00	0.000	Epdr1		EPDR1	ependymin related protein 1 (zebrafish)	Nucleus	other
-2.013	0.00E00	0.000	Tgfb2		TGFB2	transforming growth factor, beta 2	Extracellular Space	growth factor	AP-12009
-2.012	0.00E00	0.000	Cbx4		CBX4	chromobox homolog 4	Nucleus	transcription regulator
-2.009	1.68E-08	0.000	Gm1568		Gm1568	predicted gene 1568	unknown	other
-2.007	1.70E-12	0.000	Cux2		CUX2	cut-like homeobox 2	Nucleus	transcription regulator
-2.007	7.62E-05	0.000	Gm17455		C10orf105	chromosome 10 open reading frame 105	unknown	other
-2.003	0.00E00	0.000	Clip2		CLIP2	CAP-GLY domain containing linker protein 2	Cytoplasm	transcription regulator
-2.002	0.00E00	0.000	Arhgap31		ARHGAP31	Rho GTPase activating protein 31	Cytoplasm	other
-1.999	0.00E00	0.000	Fam171b		FAM171B	family with sequence similarity 171, member B	unknown	other
-1.998	3.32E-05	0.000	Gm15708		Gm15708	predicted gene 15708	unknown	other
-1.998	7.26E-11	0.000	A630052C17Rik		A630052C17Rik	RIKEN cDNA A630052C17 gene	unknown	other
-1.997	0.00E00	0.000	Gpsm1		GPSM1	G-protein signaling modulator 1	Cytoplasm	other
-1.997	2.75E-04	0.001	Zfp354b		ZNF354B	zinc finger protein 354B	unknown	other
-1.996	0.00E00	0.000	Irf2		IRF2	interferon regulatory factor 2	Nucleus	transcription regulator
-1.996	0.00E00	0.000	Serf1		SERF1A/SERF1B	small EDRK-rich factor 1A (telomeric)	unknown	other
-1.996	6.04E-03	0.014	Dleu2		Dleu2	deleted in lymphocytic leukemia, 2	unknown	other
-1.995	7.36E-07	0.000	Kcnq5		KCNQ5	potassium voltage-gated channel, KQT-like subfamily, member 5	Plasma Membrane	ion channel	ezogabine
-1.993	0.00E00	0.000	Lonrf2		LONRF2	LON peptidase N-terminal domain and ring finger 2	unknown	other
-1.993	1.07E-09	0.000	Sox8		SOX8	SRY (sex determining region Y)-box 8	Nucleus	transcription regulator
-1.992	2.89E-15	0.000	Tceal1		TCEAL1	transcription elongation factor A (SII)-like 1	Nucleus	transcription regulator
-1.992	3.39E-07	0.000	Gm17435		Gm17435	predicted gene, 17435	unknown	other
-1.992	0.00E00	0.000	1190002N15Rik		C3orf58	chromosome 3 open reading frame 58	Cytoplasm	other
-1.991	0.00E00	0.000	Rtn2		RTN2	reticulon 2	Cytoplasm	other
-1.991	0.00E00	0.000	Ephb2		EPHB2	EPH receptor B2	Plasma Membrane	kinase
-1.990	9.53E-03	0.021	Foxp2		FOXP2	forkhead box P2	Nucleus	transcription regulator
-1.988	0.00E00	0.000	Prex1		PREX1	phosphatidylinositol-3,4,5-trisphosphate-dependent Rac exchange factor 1	Cytoplasm	other
-1.987	0.00E00	0.000	Adamts15		ADAMTS15	ADAM metallopeptidase with thrombospondin type 1 motif, 15	Extracellular Space	peptidase
-1.986	0.00E00	0.000	Nat8l		NAT8L	N-acetyltransferase 8-like (GCN5-related, putative)	Cytoplasm	enzyme
-1.985	8.61E-04	0.002	Aqp6	D	AQP6	aquaporin 6, kidney specific	Cytoplasm	transporter
-1.984	4.63E-10	0.000	Rab39b		RAB39B	RAB39B, member RAS oncogene family	Plasma Membrane	enzyme
-1.983	3.50E-09	0.000	2610528B01Rik		2610528B01Rik	RIKEN cDNA 2610528B01 gene	unknown	other
-1.982	0.00E00	0.000	Cpne2		CPNE2	copine II	unknown	other
-1.981	0.00E00	0.000	Zfp608		ZNF608	zinc finger protein 608	unknown	other
-1.981	0.00E00	0.000	Snn		SNN	stannin	Plasma Membrane	other
-1.980	0.00E00	0.000	Parp8		PARP8	poly (ADP-ribose) polymerase family, member 8	unknown	other
-1.980	0.00E00	0.000	Zfp61		Zfp61	zinc finger protein 61	unknown	peptidase
-1.979	1.80E-02	0.037	C920021L13Rik		C920021L13Rik	RIKEN cDNA C920021L13 gene	unknown	other
-1.978	0.00E00	0.000	Arrb1		ARRB1	arrestin, beta 1	Cytoplasm	other
-1.978	0.00E00	0.000	Shf		SHF	Src homology 2 domain containing F	unknown	other
-1.976	0.00E00	0.000	Epha7		EPHA7	EPH receptor A7	Plasma Membrane	kinase
-1.976	1.78E-11	0.000	Igf2as		IGF2-AS	IGF2 antisense RNA	unknown	other
-1.976	2.46E-11	0.000	Atoh8		ATOH8	atonal homolog 8 (Drosophila)	unknown	other
-1.974	0.00E00	0.000	Tgfb1i1		TGFB1I1	transforming growth factor beta 1 induced transcript 1	Nucleus	transcription regulator
-1.973	5.43E-06	0.000	B330016D10Rik		B330016D10Rik	RIKEN cDNA B330016D10 gene	unknown	other
-1.972	1.61E-11	0.000	Pde10a		PDE10A	phosphodiesterase 10A	Cytoplasm	enzyme
-1.972	1.45E-02	0.030	Gm14325	D	ZNF845	zinc finger protein 845	Nucleus	other
-1.969	0.00E00	0.000	Pbx3		PBX3	pre-B-cell leukemia homeobox 3	Nucleus	transcription regulator
-1.968	3.59E-04	0.001	D330023K18Rik		D330023K18Rik	RIKEN cDNA D330023K18 gene	unknown	other
-1.968	4.44E-16	0.000	Atp2b2		ATP2B2	ATPase, Ca++ transporting, plasma membrane 2	Plasma Membrane	transporter
-1.968	6.44E-12	0.000	Astn2		ASTN2	astrotactin 2	unknown	other
-1.968	6.35E-10	0.000	Nap1l2		NAP1L2	nucleosome assembly protein 1-like 2	Nucleus	other
-1.967	0.00E00	0.000	Sema6c		SEMA6C	sema domain, transmembrane domain (TM), and cytoplasmic domain, (semaphorin) 6C	Plasma Membrane	other
-1.967	7.04E-09	0.000	Eya4		EYA4	eyes absent homolog 4 (Drosophila)	Cytoplasm	phosphatase
-1.966	0.00E00	0.000	Mfap3l		MFAP3L	microfibrillar-associated protein 3-like	unknown	other
-1.965	0.00E00	0.000	Sall3		SALL3	sal-like 3 (Drosophila)	Nucleus	other
-1.965	7.52E-11	0.000	Gstk1		GSTK1	glutathione S-transferase kappa 1	Cytoplasm	enzyme
-1.965	2.26E-06	0.000	E530011L22Rik		E530011L22Rik	RIKEN cDNA E530011L22 gene	unknown	other
-1.964	9.81E-05	0.000	AI504432		AI504432	expressed sequence AI504432	unknown	other
-1.964	0.00E00	0.000	Sh3pxd2b		SH3PXD2B	SH3 and PX domains 2B	Cytoplasm	other
-1.964	3.85E-04	0.001	Gm12359		Gm12359	predicted gene 12359	unknown	other
-1.963	4.72E-05	0.000	Mxra8	D	MXRA8	matrix-remodelling associated 8	unknown	other
-1.962	0.00E00	0.000	Dab1		DAB1	disabled homolog 1 (Drosophila)	Cytoplasm	other
-1.960	7.17E-06	0.000	Jazf1	D	JAZF1	JAZF zinc finger 1	Nucleus	transcription regulator
-1.960	0.00E00	0.000	Eid1		EID1	EP300 interacting inhibitor of differentiation 1	Nucleus	transcription regulator
-1.960	3.84E-11	0.000	Plcl1		PLCL1	phospholipase C-like 1	Cytoplasm	enzyme
-1.959	0.00E00	0.000	Mtss1l		MTSS1L	metastasis suppressor 1-like	unknown	other
-1.958	0.00E00	0.000	Rgs2		RGS2	regulator of G-protein signaling 2, 24kDa	Nucleus	other
-1.955	2.33E-09	0.000	Foxl2os		Foxl2os	forkhead box L2 opposite strand transcript	unknown	other
-1.955	0.00E00	0.000	Mgat5b		MGAT5B	mannosyl (alpha-1,6-)-glycoprotein beta-1,6-N-acetyl-glucosaminyltransferase, isozyme B	unknown	other
-1.954	5.38E-09	0.000	Hey2		HEY2	hairy/enhancer-of-split related with YRPW motif 2	Nucleus	transcription regulator
-1.951	0.00E00	0.000	Fam18a		FAM18A	family with sequence similarity 18, member A	unknown	other
-1.951	9.30E-13	0.000	Slc22a15		SLC22A15	solute carrier family 22, member 15	unknown	transporter
-1.949	6.37E-13	0.000	Islr		ISLR	immunoglobulin superfamily containing leucine-rich repeat	Extracellular Space	other
-1.945	1.65E-09	0.000	BC028528		C1orf54	chromosome 1 open reading frame 54	unknown	other
-1.944	2.02E-02	0.040	3010001F23Rik		3010001F23Rik	RIKEN cDNA 3010001F23 gene	unknown	other
-1.944	1.68E-08	0.000	A430046D13Rik		A430046D13Rik	Riken cDNA A430046D13 gene	unknown	other
-1.943	6.57E-08	0.000	Fgb		FGB	fibrinogen beta chain	Extracellular Space	other	F2
-1.942	0.00E00	0.000	Bend5		BEND5	BEN domain containing 5	Cytoplasm	other
-1.942	0.00E00	0.000	Hrk		HRK	harakiri, BCL2 interacting protein (contains only BH3 domain)	Cytoplasm	other
-1.942	1.52E-12	0.000	B630019K06Rik		B630019K06Rik	novel protein similar to F-box and leucine-rich repeat protein 17 (Fbxl17)	unknown	other
-1.940	3.13E-07	0.000	Armcx3		ARMCX3	armadillo repeat containing, X-linked 3	Cytoplasm	other
-1.937	0.00E00	0.000	Camk2n1		CAMK2N1	calcium/calmodulin-dependent protein kinase II inhibitor 1	Plasma Membrane	kinase
-1.937	1.55E-08	0.000	Fam84a		FAM84A	family with sequence similarity 84, member A	unknown	other
-1.935	1.49E-14	0.000	Ctso		CTSO	cathepsin O	Cytoplasm	peptidase
-1.933	0.00E00	0.000	Madd		MADD	MAP-kinase activating death domain	Cytoplasm	other
-1.931	5.03E-03	0.012	Mir210		mir-210	microRNA 210	Cytoplasm	microRNA
-1.931	0.00E00	0.000	Ulk2		ULK2	unc-51-like kinase 2 (C. elegans)	Cytoplasm	kinase
-1.930	0.00E00	0.000	Zfp768		ZNF768	zinc finger protein 768	unknown	other
-1.930	9.38E-04	0.002	Ankrd53		ANKRD53	ankyrin repeat domain 53	Nucleus	transcription regulator
-1.929	3.38E-07	0.000	Gm11110		Gm11110	predicted gene 11110	unknown	other
-1.928	0.00E00	0.000	Mkrn3	D	MKRN3	makorin ring finger protein 3	Nucleus	other
-1.928	0.00E00	0.000	Trp53inp2		TP53INP2	tumor protein p53 inducible nuclear protein 2	Nucleus	other
-1.926	3.39E-05	0.000	Tnnc1		TNNC1	troponin C type 1 (slow)	Cytoplasm	other
-1.922	1.95E-10	0.000	Hcn3		HCN3	hyperpolarization activated cyclic nucleotide-gated potassium channel 3	Plasma Membrane	ion channel
-1.922	0.00E00	0.000	Arvcf		ARVCF	armadillo repeat gene deleted in velocardiofacial syndrome	Plasma Membrane	other
-1.921	0.00E00	0.000	5430417L22Rik		5430417L22Rik	RIKEN cDNA 5430417L22 gene	unknown	other
-1.920	0.00E00	0.000	Odz3		ODZ3	odz, odd Oz/ten-m homolog 3 (Drosophila)	Plasma Membrane	other
-1.919	1.10E-08	0.000	Stard13		STARD13	StAR-related lipid transfer (START) domain containing 13	Cytoplasm	other
-1.918	1.57E-06	0.000	Pou4f2		POU4F2	POU class 4 homeobox 2	Nucleus	transcription regulator
-1.918	1.20E-04	0.000	Sox5		SOX5	SRY (sex determining region Y)-box 5	Nucleus	transcription regulator
-1.916	3.56E-12	0.000	Mblac2		MBLAC2	metallo-beta-lactamase domain containing 2	unknown	other
-1.915	0.00E00	0.000	Gpr85		GPR85	G protein-coupled receptor 85	Plasma Membrane	G-protein coupled receptor
-1.914	0.00E00	0.000	Cxcr7		CXCR7	chemokine (C-X-C motif) receptor 7	Plasma Membrane	G-protein coupled receptor
-1.914	0.00E00	0.000	Igsf9b		IGSF9B	immunoglobulin superfamily, member 9B	unknown	other
-1.914	2.44E-07	0.000	2700033N17Rik		2700033N17Rik	RIKEN cDNA 2700033N17 gene	unknown	other
-1.913	1.33E-06	0.000	4930565N06Rik		4930565N06Rik	RIKEN cDNA 4930565N06 gene	unknown	other
-1.912	0.00E00	0.000	Klhl23		KLHL23/PHOSPHO2-KLHL23	kelch-like 23 (Drosophila)	Extracellular Space	other
-1.907	4.46E-03	0.010	Sphkap	D	SPHKAP	SPHK1 interactor, AKAP domain containing	unknown	other
-1.906	3.46E-10	0.000	Ptpro		PTPRO	protein tyrosine phosphatase, receptor type, O	Plasma Membrane	phosphatase
-1.906	0.00E00	0.000	Rimbp2		RIMBP2	RIMS binding protein 2	Plasma Membrane	other
-1.901	8.88E-16	0.000	Eda		EDA	ectodysplasin A	Extracellular Space	cytokine
-1.901	2.71E-09	0.000	Dbc1		DBC1	deleted in bladder cancer 1	Nucleus	peptidase
-1.900	1.11E-15	0.000	BC029214		C9orf142	chromosome 9 open reading frame 142	unknown	other
-1.900	0.00E00	0.000	Lrp8		LRP8	low density lipoprotein receptor-related protein 8, apolipoprotein e receptor	Plasma Membrane	transmembrane receptor
-1.898	1.99E-03	0.005	K230010J24Rik		K230010J24Rik	RIKEN cDNA K230010J24 gene	unknown	other
-1.898	2.29E-02	0.045	Csgalnact1		CSGALNACT1	chondroitin sulfate N-acetylgalactosaminyltransferase 1	Cytoplasm	enzyme
-1.898	0.00E00	0.000	Pik3c2b		PIK3C2B	phosphatidylinositol-4-phosphate 3-kinase, catalytic subunit type 2 beta	Cytoplasm	kinase
-1.897	2.56E-13	0.000	Fam174b	D	FAM174B	family with sequence similarity 174, member B	unknown	other
-1.895	0.00E00	0.000	Reep2		REEP2	receptor accessory protein 2	Plasma Membrane	other
-1.894	0.00E00	0.000	Snx32		SNX32	sorting nexin 32	unknown	other
-1.890	0.00E00	0.000	Nuak2		NUAK2	NUAK family, SNF1-like kinase, 2	unknown	kinase
-1.889	0.00E00	0.000	Hs3st3b1		HS3ST3B1	heparan sulfate (glucosamine) 3-O-sulfotransferase 3B1	Cytoplasm	enzyme
-1.888	0.00E00	0.000	Nbea		NBEA	neurobeachin	Cytoplasm	other
-1.887	4.38E-03	0.010	A130049A11Rik		A130049A11Rik	RIKEN cDNA A130049A11 gene	unknown	other
-1.887	0.00E00	0.000	Tmem98		TMEM98	transmembrane protein 98	Cytoplasm	other
-1.886	1.27E-07	0.000	Gm12758		Gm12758	predicted gene 12758	unknown	other
-1.885	6.71E-11	0.000	Rbm24		RBM24	RNA binding motif protein 24	unknown	other
-1.885	1.69E-03	0.004	Lrrc6		LRRC6	leucine rich repeat containing 6	Cytoplasm	other
-1.883	1.65E-07	0.000	Prr5l		PRR5L	proline rich 5 like	Cytoplasm	other
-1.883	0.00E00	0.000	Dnaic2		DNAI2	dynein, axonemal, intermediate chain 2	Cytoplasm	other
-1.880	0.00E00	0.000	Pbx1		PBX1	pre-B-cell leukemia homeobox 1	Nucleus	transcription regulator
-1.879	0.00E00	0.000	Lrrc61		LRRC61	leucine rich repeat containing 61	unknown	other
-1.873	0.00E00	0.000	B3galnt1		B3GALNT1	beta-1,3-N-acetylgalactosaminyltransferase 1 (globoside blood group)	Cytoplasm	enzyme
-1.871	3.24E-08	0.000	4933432B09Rik		FAM227A	family with sequence similarity 227, member A	unknown	other
-1.869	3.42E-04	0.001	Zfp810	D	ZNF157	zinc finger protein 157	Nucleus	transcription regulator
-1.868	0.00E00	0.000	4931428F04Rik		KIAA0895L	KIAA0895-like	unknown	other
-1.868	3.63E-03	0.009	0610009L18Rik		0610009L18Rik	RIKEN cDNA 0610009L18 gene	unknown	other
-1.866	6.88E-05	0.000	Bzrap1		BZRAP1	benzodiazapine receptor (peripheral) associated protein 1	Cytoplasm	other
-1.865	8.89E-08	0.000	Gm13078		PRAMEF12	PRAME family member 12	unknown	other
-1.864	0.00E00	0.000	Kif3c		KIF3C	kinesin family member 3C	Cytoplasm	other
-1.863	0.00E00	0.000	Tmem44		TMEM44	transmembrane protein 44	unknown	other
-1.862	0.00E00	0.000	Gprc5b		GPRC5B	G protein-coupled receptor, family C, group 5, member B	Plasma Membrane	G-protein coupled receptor
-1.861	9.41E-03	0.020	Gm13778		Gm13778	predicted gene 13778	unknown	other
-1.860	1.64E-14	0.000	Tmem28		FAM155B	family with sequence similarity 155, member B	Plasma Membrane	transmembrane receptor
-1.860	1.54E-10	0.000	Rap1gap2		RAP1GAP2	RAP1 GTPase activating protein 2	Cytoplasm	other
-1.860	0.00E00	0.000	Acap3		ACAP3	ArfGAP with coiled-coil, ankyrin repeat and PH domains 3	Nucleus	transcription regulator
-1.858	4.44E-16	0.000	Arsi		ARSI	arylsulfatase family, member I	Extracellular Space	enzyme
-1.858	0.00E00	0.000	Zcchc12		ZCCHC12	zinc finger, CCHC domain containing 12	Nucleus	transcription regulator
-1.856	1.19E-05	0.000	Aatk		AATK	apoptosis-associated tyrosine kinase	Cytoplasm	kinase
-1.854	4.62E-11	0.000	Fbxl7	D	FBXL7	F-box and leucine-rich repeat protein 7	Cytoplasm	enzyme
-1.853	0.00E00	0.000	Ptn		PTN	pleiotrophin	Extracellular Space	growth factor
-1.853	0.00E00	0.000	Ebf4		EBF4	early B-cell factor 4	Nucleus	other
-1.848	1.43E-02	0.030	Mgp		MGP	matrix Gla protein	Extracellular Space	other
-1.847	0.00E00	0.000	Rfx3		RFX3	regulatory factor X, 3 (influences HLA class II expression)	Nucleus	transcription regulator
-1.847	8.64E-03	0.019	Optc		OPTC	opticin	Extracellular Space	other
-1.845	0.00E00	0.000	Zfhx3		ZFHX3	zinc finger homeobox 3	Nucleus	transcription regulator
-1.844	2.34E-02	0.046	A930001C03Rik		A930001C03Rik	RIKEN cDNA A930001C03 gene	unknown	other
-1.843	1.79E-07	0.000	Kcnf1		KCNF1	potassium voltage-gated channel, subfamily F, member 1	Plasma Membrane	ion channel
-1.842	1.80E-09	0.000	Sec14l5		SEC14L5	SEC14-like 5 (S. cerevisiae)	unknown	other
-1.841	4.29E-09	0.000	Gm13404		Gm13404	predicted gene 13404	unknown	other
-1.841	0.00E00	0.000	Ncs1		NCS1	neuronal calcium sensor 1	Cytoplasm	other
-1.840	8.88E-16	0.000	Plp1		PLP1	proteolipid protein 1	Plasma Membrane	other
-1.838	0.00E00	0.000	2700081O15Rik	D	C11orf95	chromosome 11 open reading frame 95	unknown	other
-1.837	2.55E-02	0.050	Jazf1	D	JAZF1	JAZF zinc finger 1	Nucleus	transcription regulator
-1.837	5.16E-09	0.000	Cdkl4		CDKL4	cyclin-dependent kinase-like 4	Nucleus	kinase
-1.837	2.46E-02	0.048	Zfp300		ZNF567	zinc finger protein 567	Nucleus	other
-1.837	0.00E00	0.000	Satb1		SATB1	SATB homeobox 1	Nucleus	transcription regulator
-1.835	0.00E00	0.000	D1Ertd622e		C5orf30	chromosome 5 open reading frame 30	Cytoplasm	other
-1.835	8.13E-07	0.000	Lhfpl5		LHFPL5	lipoma HMGIC fusion partner-like 5	Plasma Membrane	other
-1.835	0.00E00	0.000	Tmem176b		TMEM176B	transmembrane protein 176B	unknown	other
-1.834	0.00E00	0.000	Dkk3		DKK3	dickkopf 3 homolog (Xenopus laevis)	Extracellular Space	cytokine
-1.833	6.53E-05	0.000	A330069E16Rik		A330069E16Rik	RIKEN cDNA A330069E16 gene	unknown	other
-1.833	7.84E-04	0.002	Nkx2-3		NKX2-3	NK2 homeobox 3	Nucleus	transcription regulator
-1.833	8.15E-12	0.000	Cdk14		CDK14	cyclin-dependent kinase 14	Nucleus	kinase
-1.830	0.00E00	0.000	Sepn1		SEPN1	selenoprotein N, 1	Cytoplasm	other
-1.829	4.82E-07	0.000	Zfp28		ZFP28	zinc finger protein 28 homolog (mouse)	Nucleus	other
-1.827	2.22E-16	0.000	Rtn4rl1		RTN4RL1	reticulon 4 receptor-like 1	Plasma Membrane	other
-1.824	0.00E00	0.000	Fam101b		FAM101B	family with sequence similarity 101, member B	unknown	other
-1.824	8.65E-06	0.000	2610307P16Rik		2610307P16Rik	RIKEN cDNA 2610307P16 gene	unknown	other
-1.822	1.86E-03	0.005	Adcy5	D	ADCY5	adenylate cyclase 5	Plasma Membrane	enzyme
-1.821	3.26E-05	0.000	Dcdc2b		DCDC2B	doublecortin domain containing 2B	unknown	other
-1.819	5.51E-07	0.000	2010001A14Rik		2010001A14Rik	RIKEN cDNA 2010001A14 gene	unknown	other
-1.819	0.00E00	0.000	Prss23		PRSS23	protease, serine, 23	Extracellular Space	peptidase
-1.818	5.45E-11	0.000	Nudt10	D	NUDT11	nudix (nucleoside diphosphate linked moiety X)-type motif 11	Cytoplasm	phosphatase
-1.817	0.00E00	0.000	Mmp2		MMP2	matrix metallopeptidase 2 (gelatinase A, 72kDa gelatinase, 72kDa type IV collagenase)	Extracellular Space	peptidase
-1.815	8.58E-05	0.000	Unc5c		UNC5C	unc-5 homolog C (C. elegans)	Plasma Membrane	transmembrane receptor
-1.815	2.44E-15	0.000	Col22a1		COL22A1	collagen, type XXII, alpha 1	Extracellular Space	other	collagenase clostridium histolyticum
-1.813	0.00E00	0.000	Slco3a1		SLCO3A1	solute carrier organic anion transporter family, member 3A1	Plasma Membrane	transporter
-1.812	9.32E-03	0.020	Trim36	D	TRIM36	tripartite motif containing 36	Cytoplasm	other
-1.812	3.07E-11	0.000	Olfml2a		OLFML2A	olfactomedin-like 2A	Extracellular Space	other
-1.812	5.72E-09	0.000	5430405G05Rik		TMEM74B	transmembrane protein 74B	unknown	other
-1.808	0.00E00	0.000	BC018242		BC018242	cDNA sequence BC018242	unknown	other
-1.808	0.00E00	0.000	Zfp647		ZNF250	zinc finger protein 250	Nucleus	other
-1.808	0.00E00	0.000	Mest		MEST	mesoderm specific transcript homolog (mouse)	Extracellular Space	peptidase
-1.807	1.49E-09	0.000	Tmem22		SLC35G2	solute carrier family 35, member G2	Cytoplasm	other
-1.807	0.00E00	0.000	Degs2		DEGS2	delta(4)-desaturase, sphingolipid 2	Cytoplasm	enzyme
-1.806	7.86E-11	0.000	Jph4		JPH4	junctophilin 4	Cytoplasm	other
-1.805	1.80E-05	0.000	Otop1		OTOP1	otopetrin 1	unknown	other
-1.804	4.95E-09	0.000	Frzb		FRZB	frizzled-related protein	Extracellular Space	other
-1.803	2.84E-11	0.000	Fam38b		PIEZO2	piezo-type mechanosensitive ion channel component 2	unknown	ion channel
-1.803	9.55E-04	0.003	Ccdc149		CCDC149	coiled-coil domain containing 149	unknown	other
-1.802	8.73E-05	0.000	Caly		CALY	calcyon neuron-specific vesicular protein	Plasma Membrane	other
-1.802	0.00E00	0.000	Btg1		BTG1	B-cell translocation gene 1, anti-proliferative	Nucleus	transcription regulator
-1.802	2.81E-10	0.000	Bach2		BACH2	BTB and CNC homology 1, basic leucine zipper transcription factor 2	Nucleus	transcription regulator
-1.799	2.82E-05	0.000	Olfm4		OLFM4	olfactomedin 4	Extracellular Space	other
-1.797	3.52E-05	0.000	Hs3st4		HS3ST4	heparan sulfate (glucosamine) 3-O-sulfotransferase 4	Cytoplasm	enzyme
-1.797	5.81E-10	0.000	Sdpr		SDPR	serum deprivation response	Plasma Membrane	other
-1.795	2.22E-16	0.000	Ednra		EDNRA	endothelin receptor type A	Plasma Membrane	transmembrane receptor	bosentan, avosentan, clazosentan, ambrisentan, sitaxsentan, ZD4054, SB 234551, TBC 3214, BSF 302146, fandosentan, atrasentan
-1.794	2.33E-10	0.000	Wbscr17		WBSCR17	Williams-Beuren syndrome chromosome region 17	Cytoplasm	enzyme
-1.794	0.00E00	0.000	Angptl2		ANGPTL2	angiopoietin-like 2	Extracellular Space	other
-1.790	2.13E-04	0.001	Nlgn1		NLGN1	neuroligin 1	Plasma Membrane	enzyme
-1.789	2.28E-05	0.000	Tmem62		TMEM62	transmembrane protein 62	unknown	enzyme
-1.789	0.00E00	0.000	Clcn4-2		CLCN4	chloride channel, voltage-sensitive 4	Plasma Membrane	ion channel
-1.788	4.22E-15	0.000	Zfp113		ZNF3	zinc finger protein 3	Nucleus	transcription regulator
-1.788	5.25E-09	0.000	Slc30a3		SLC30A3	solute carrier family 30 (zinc transporter), member 3	Plasma Membrane	transporter
-1.787	0.00E00	0.000	Nxf3		NXF3	nuclear RNA export factor 3	Nucleus	transporter
-1.785	5.53E-04	0.002	Gck		GCK	glucokinase (hexokinase 4)	Cytoplasm	kinase
-1.785	1.57E-02	0.032	Tmod4		TMOD4	tropomodulin 4 (muscle)	unknown	other
-1.785	0.00E00	0.000	4930402H24Rik		C20orf194	chromosome 20 open reading frame 194	Nucleus	other
-1.785	0.00E00	0.000	Olfml2b		OLFML2B	olfactomedin-like 2B	Extracellular Space	other
-1.783	0.00E00	0.000	Zfp319		ZNF319	zinc finger protein 319	Nucleus	other
-1.781	0.00E00	0.000	Fras1		FRAS1	Fraser syndrome 1	Extracellular Space	other
-1.779	0.00E00	0.000	Pik3r3		PIK3R3	phosphoinositide-3-kinase, regulatory subunit 3 (gamma)	Cytoplasm	kinase
-1.778	6.75E-10	0.000	Car3		CA3	carbonic anhydrase III, muscle specific	Cytoplasm	enzyme	methazolamide, hydrochlorothiazide, acetazolamide, trichloromethiazide, chlorothiazide, chlorthalidone, benzthiazide, sulfacetamide, topiramate
-1.778	1.80E-02	0.037	Wdr17		WDR17	WD repeat domain 17	unknown	other
-1.777	2.22E-16	0.000	Cdkn2c		CDKN2C	cyclin-dependent kinase inhibitor 2C (p18, inhibits CDK4)	Nucleus	transcription regulator
-1.777	2.46E-05	0.000	Ldb2		LDB2	LIM domain binding 2	Nucleus	transcription regulator
-1.777	3.52E-06	0.000	Synpr		SYNPR	synaptoporin	Plasma Membrane	transporter
-1.776	3.28E-03	0.008	Unc80		UNC80	unc-80 homolog (C. elegans)	unknown	other
-1.775	0.00E00	0.000	Plcxd2		PLCXD2	phosphatidylinositol-specific phospholipase C, X domain containing 2	unknown	enzyme
-1.774	0.00E00	0.000	Hpcal1		HPCAL1	hippocalcin-like 1	Cytoplasm	other
-1.774	2.12E-08	0.000	P2ry1		P2RY1	purinergic receptor P2Y, G-protein coupled, 1	Plasma Membrane	G-protein coupled receptor	clopidogrel
-1.774	2.85E-07	0.000	Hist2h2be		HIST1H2BJ/HIST1H2BK	histone cluster 1, H2bk	Nucleus	other
-1.773	1.06E-11	0.000	Cdh10		CDH10	cadherin 10, type 2 (T2-cadherin)	Plasma Membrane	other
-1.772	0.00E00	0.000	Zc3h12c		ZC3H12C	zinc finger CCCH-type containing 12C	unknown	other
-1.771	0.00E00	0.000	9930013L23Rik		KIAA1199	KIAA1199	Cytoplasm	other
-1.770	1.62E-04	0.000	Fndc3c1		Fndc3c1	fibronectin type III domain containing 3C1	unknown	other
-1.766	2.10E-02	0.042	Fut10	D	FUT10	fucosyltransferase 10 (alpha (1,3) fucosyltransferase)	Cytoplasm	enzyme
-1.765	0.00E00	0.000	5031425E22Rik		5031425E22Rik	RIKEN cDNA 5031425E22 gene	unknown	other
-1.765	0.00E00	0.000	Slc8a2		SLC8A2	solute carrier family 8 (sodium/calcium exchanger), member 2	Cytoplasm	transporter
-1.764	0.00E00	0.000	Mapt	D	MAPT	microtubule-associated protein tau	Plasma Membrane	other
-1.764	0.00E00	0.000	Sh3bp2		SH3BP2	SH3-domain binding protein 2	Cytoplasm	other
-1.764	7.78E-13	0.000	Myl3		MYL3	myosin, light chain 3, alkali; ventricular, skeletal, slow	Cytoplasm	other
-1.762	0.00E00	0.000	Wls		WLS	wntless homolog (Drosophila)	Cytoplasm	other
-1.761	7.57E-08	0.000	Sestd1	D	SESTD1	SEC14 and spectrin domains 1	Extracellular Space	other
-1.760	1.07E-06	0.000	Tekt1		TEKT1	tektin 1	Cytoplasm	other
-1.758	7.98E-13	0.000	Wdr5b		WDR5B	WD repeat domain 5B	unknown	other
-1.758	0.00E00	0.000	AU040320		KIAA0319L	KIAA0319-like	Cytoplasm	other
-1.757	0.00E00	0.000	2310067B10Rik		KIAA0195	KIAA0195	Extracellular Space	other
-1.756	1.46E-04	0.000	Gypc		GYPC	glycophorin C (Gerbich blood group)	Plasma Membrane	other
-1.756	0.00E00	0.000	Prickle1		PRICKLE1	prickle homolog 1 (Drosophila)	Nucleus	other
-1.755	0.00E00	0.000	Zswim5		ZSWIM5	zinc finger, SWIM-type containing 5	unknown	other
-1.755	0.00E00	0.000	Rusc1		Rusc1	RUN and SH3 domain containing 1	Cytoplasm	other
-1.754	2.44E-15	0.000	Pfkfb4		PFKFB4	6-phosphofructo-2-kinase/fructose-2,6-biphosphatase 4	Cytoplasm	kinase
-1.754	0.00E00	0.000	Ikzf2		IKZF2	IKAROS family zinc finger 2 (Helios)	Nucleus	transcription regulator
-1.754	0.00E00	0.000	Ip6k2		IP6K2	inositol hexakisphosphate kinase 2	Cytoplasm	kinase
-1.752	0.00E00	0.000	Wdr13		WDR13	WD repeat domain 13	Nucleus	other
-1.751	0.00E00	0.000	Peli2		PELI2	pellino E3 ubiquitin protein ligase family member 2	Cytoplasm	other
-1.750	0.00E00	0.000	Mpp2		MPP2	membrane protein, palmitoylated 2 (MAGUK p55 subfamily member 2)	Plasma Membrane	kinase
-1.749	0.00E00	0.000	Ddah2		DDAH2	dimethylarginine dimethylaminohydrolase 2	unknown	enzyme
-1.749	0.00E00	0.000	Lrrc8b	D	LRRC8B	leucine rich repeat containing 8 family, member B	unknown	other
-1.747	2.55E-04	0.001	Grid2ip		GRID2IP	glutamate receptor, ionotropic, delta 2 (Grid2) interacting protein	Cytoplasm	other
-1.746	1.04E-05	0.000	Creb5		CREB5	cAMP responsive element binding protein 5	Nucleus	transcription regulator
-1.746	6.41E-09	0.000	Cnksr2		CNKSR2	connector enhancer of kinase suppressor of Ras 2	Plasma Membrane	other
-1.746	1.62E-13	0.000	Apln		APLN	apelin	Extracellular Space	other
-1.742	0.00E00	0.000	L3mbtl3		L3MBTL3	l(3)mbt-like 3 (Drosophila)	Nucleus	other
-1.741	1.60E-03	0.004	Gm16386		Gm16386	predicted gene 16386	unknown	other
-1.741	7.40E-06	0.000	Lemd1		Lemd1	LEM domain containing 1	unknown	other
-1.738	0.00E00	0.000	Stx1a		STX1A	syntaxin 1A (brain)	Cytoplasm	transporter
-1.738	0.00E00	0.000	Fhl1		FHL1	four and a half LIM domains 1	Cytoplasm	other
-1.738	2.79E-05	0.000	D730003I15Rik		D730003I15Rik	RIKEN cDNA D730003I15 gene	unknown	other
-1.737	2.66E-15	0.000	Stc1		STC1	stanniocalcin 1	Extracellular Space	kinase
-1.735	2.44E-03	0.006	Trim36	D	TRIM36	tripartite motif containing 36	Cytoplasm	other
-1.733	1.48E-13	0.000	Smarcd3		SMARCD3	SWI/SNF related, matrix associated, actin dependent regulator of chromatin, subfamily d, member 3	Nucleus	transcription regulator
-1.733	1.49E-09	0.000	Aig1	D	AIG1	androgen-induced 1	unknown	other
-1.733	0.00E00	0.000	Gnb5		GNB5	guanine nucleotide binding protein (G protein), beta 5	Plasma Membrane	enzyme
-1.733	0.00E00	0.000	Zfp354c		ZNF354C	zinc finger protein 354C	Nucleus	other
-1.732	0.00E00	0.000	Lcorl		LCORL	ligand dependent nuclear receptor corepressor-like	Nucleus	transcription regulator
-1.732	0.00E00	0.000	Ssbp2		SSBP2	single-stranded DNA binding protein 2	Nucleus	transcription regulator
-1.732	3.77E-03	0.009	Slc24a4		SLC24A4	solute carrier family 24 (sodium/potassium/calcium exchanger), member 4	Plasma Membrane	transporter
-1.731	0.00E00	0.000	Drp2		DRP2	dystrophin related protein 2	Plasma Membrane	other
-1.731	0.00E00	0.000	Plekhh3		PLEKHH3	pleckstrin homology domain containing, family H (with MyTH4 domain) member 3	unknown	other
-1.729	0.00E00	0.000	Dcc		DCC	deleted in colorectal carcinoma	Plasma Membrane	transmembrane receptor
-1.728	0.00E00	0.000	Serp2		SERP2	stress-associated endoplasmic reticulum protein family member 2	unknown	other
-1.728	0.00E00	0.000	Kctd11		KCTD11	potassium channel tetramerisation domain containing 11	Cytoplasm	other
-1.727	2.22E-16	0.000	Pon3		PON3	paraoxonase 3	Extracellular Space	enzyme
-1.726	0.00E00	0.000	Rnf152		RNF152	ring finger protein 152	Cytoplasm	enzyme
-1.726	0.00E00	0.000	Tbc1d9	D	TBC1D9	TBC1 domain family, member 9 (with GRAM domain)	Plasma Membrane	other
-1.725	1.56E-03	0.004	C530005A16Rik		C530005A16Rik	RIKEN cDNA C530005A16 gene	unknown	other
-1.725	0.00E00	0.000	Pik3ip1		PIK3IP1	phosphoinositide-3-kinase interacting protein 1	unknown	other
-1.724	0.00E00	0.000	Vstm2b		VSTM2B	V-set and transmembrane domain containing 2B	unknown	other
-1.722	5.45E-07	0.000	Ptx3		PTX3	pentraxin 3, long	Extracellular Space	other
-1.722	2.03E-11	0.000	Izumo4		IZUMO4	IZUMO family member 4	unknown	other
-1.720	2.41E-07	0.000	Slc4a4		SLC4A4	solute carrier family 4, sodium bicarbonate cotransporter, member 4	Plasma Membrane	transporter
-1.718	1.98E-14	0.000	Tigd5		TIGD5	tigger transposable element derived 5	unknown	other
-1.718	2.18E-06	0.000	AI854703		AI854703	expressed sequence AI854703	unknown	other
-1.717	0.00E00	0.000	Serping1		SERPING1	serpin peptidase inhibitor, clade G (C1 inhibitor), member 1	Extracellular Space	other
-1.717	0.00E00	0.000	H1f0		H1F0	H1 histone family, member 0	Nucleus	other
-1.716	0.00E00	0.000	Lmtk3		LMTK3	lemur tyrosine kinase 3	unknown	kinase
-1.716	0.00E00	0.000	Plch1		PLCH1	phospholipase C, eta 1	Cytoplasm	enzyme
-1.715	0.00E00	0.000	Zfp30		ZFP30	zinc finger protein 30 homolog (mouse)	Extracellular Space	other
-1.715	0.00E00	0.000	Senp7		SENP7	SUMO1/sentrin specific peptidase 7	Nucleus	peptidase
-1.714	0.00E00	0.000	Katnal1	D	KATNAL1	katanin p60 subunit A-like 1	unknown	enzyme
-1.712	8.01E-03	0.018	Adamts20		ADAMTS20	ADAM metallopeptidase with thrombospondin type 1 motif, 20	Extracellular Space	peptidase
-1.712	0.00E00	0.000	Klc1		KLC1	kinesin light chain 1	Cytoplasm	other
-1.712	0.00E00	0.000	Cyb561d1		CYB561D1	cytochrome b-561 domain containing 1	unknown	other
-1.711	0.00E00	0.000	Rab34		RAB34	RAB34, member RAS oncogene family	Cytoplasm	enzyme
-1.711	3.22E-06	0.000	5031434O11Rik		5031434O11Rik	RIKEN cDNA 5031434O11 gene	unknown	other
-1.711	2.05E-09	0.000	Ehd2		EHD2	EH-domain containing 2	Nucleus	other
-1.710	0.00E00	0.000	Rnf144a		RNF144A	ring finger protein 144A	Nucleus	other
-1.708	0.00E00	0.000	Ptbp2		PTBP2	polypyrimidine tract binding protein 2	Nucleus	other
-1.705	0.00E00	0.000	Zfp46		ZNF436	zinc finger protein 436	Nucleus	other
-1.705	0.00E00	0.000	Tspan5	D	TSPAN5	tetraspanin 5	Plasma Membrane	other
-1.704	0.00E00	0.000	Osbpl5		OSBPL5	oxysterol binding protein-like 5	Cytoplasm	other
-1.702	0.00E00	0.000	Sfxn3		SFXN3	sideroflexin 3	Cytoplasm	transporter
-1.702	0.00E00	0.000	Meg3		Meg3	maternally expressed 3	unknown	transcription regulator
-1.699	0.00E00	0.000	Cyfip2		CYFIP2	cytoplasmic FMR1 interacting protein 2	Cytoplasm	other
-1.697	1.25E-03	0.003	Col20a1		COL20A1	collagen, type XX, alpha 1	Extracellular Space	other
-1.697	0.00E00	0.000	Ppp4r1l-ps		Ppp4r1l-ps	protein phosphatase 4, regulatory subunit 1-like, pseudogene	unknown	other
-1.696	0.00E00	0.000	Nlgn2	D	NLGN2	neuroligin 2	Plasma Membrane	enzyme
-1.695	0.00E00	0.000	Igdcc4		IGDCC4	immunoglobulin superfamily, DCC subclass, member 4	Plasma Membrane	other
-1.695	0.00E00	0.000	Vldlr		VLDLR	very low density lipoprotein receptor	Plasma Membrane	transporter
-1.693	0.00E00	0.000	Tbc1d12		TBC1D12	TBC1 domain family, member 12	Extracellular Space	other
-1.692	1.45E-07	0.000	Fam174b	D	FAM174B	family with sequence similarity 174, member B	unknown	other
-1.692	1.94E-12	0.000	AI480526		AI480526	expressed sequence AI480526	unknown	other
-1.692	0.00E00	0.000	Zfp422	D	ZNF22	zinc finger protein 22	Nucleus	other
-1.692	8.76E-06	0.000	Zmynd17		MSS51	MSS51 mitochondrial translational activator homolog (S. cerevisiae)	unknown	enzyme
-1.692	0.00E00	0.000	Ttc3		TTC3	tetratricopeptide repeat domain 3	Cytoplasm	enzyme
-1.691	0.00E00	0.000	Ube2l6		UBE2L6	ubiquitin-conjugating enzyme E2L 6	Cytoplasm	enzyme
-1.690	0.00E00	0.000	Mapk12		MAPK12	mitogen-activated protein kinase 12	Cytoplasm	kinase	SCIO-469
-1.690	1.33E-05	0.000	Ccdc150		CCDC150	coiled-coil domain containing 150	unknown	other
-1.688	0.00E00	0.000	Alcam		ALCAM	activated leukocyte cell adhesion molecule	Plasma Membrane	other
-1.687	8.88E-16	0.000	Aldh1a2		ALDH1A2	aldehyde dehydrogenase 1 family, member A2	Cytoplasm	enzyme
-1.687	7.85E-11	0.000	S1pr1		S1PR1	sphingosine-1-phosphate receptor 1	Plasma Membrane	G-protein coupled receptor	fingolimod
-1.687	0.00E00	0.000	Limch1		LIMCH1	LIM and calponin homology domains 1	unknown	other
-1.687	1.88E-03	0.005	Grid2		GRID2	glutamate receptor, ionotropic, delta 2	Plasma Membrane	ion channel
-1.686	0.00E00	0.000	Jhdm1d		JHDM1D	jumonji C domain containing histone demethylase 1 homolog D (S. cerevisiae)	Nucleus	enzyme
-1.686	1.73E-05	0.000	9030407P20Rik		9030407P20Rik	RIKEN cDNA 9030407P20 gene	unknown	other
-1.685	0.00E00	0.000	2610008E11Rik		2610008E11Rik	RIKEN cDNA 2610008E11 gene	unknown	other
-1.685	0.00E00	0.000	Ctxn1		CTXN1	cortexin 1	unknown	other
-1.685	0.00E00	0.000	Rara		RARA	retinoic acid receptor, alpha	Nucleus	ligand-dependent nuclear receptor	etretinate, adapalene, arsenic trioxide, 13-cis-retinoic acid, tazarotene, acitretin, tretinoin, 9-cis-retinoic acid
-1.683	0.00E00	0.000	Fam57a		FAM57A	family with sequence similarity 57, member A	Plasma Membrane	other
-1.682	3.72E-04	0.001	Osbp2		OSBP2	oxysterol binding protein 2	Cytoplasm	other
-1.682	0.00E00	0.000	Fmn2		FMN2	formin 2	unknown	other
-1.681	0.00E00	0.000	2810408A11Rik		LOC390760	protein phosphatase inhibitor 2-like	unknown	other
-1.679	1.01E-08	0.000	4933431E20Rik		4933431E20Rik	RIKEN cDNA 4933431E20 gene	unknown	other
-1.679	0.00E00	0.000	Itm2c		ITM2C	integral membrane protein 2C	Cytoplasm	other
-1.678	1.61E-02	0.033	Gm7120	D	C5orf28	chromosome 5 open reading frame 28	unknown	other
-1.676	0.00E00	0.000	Zfp128		ZNF8	zinc finger protein 8	Nucleus	other
-1.676	0.00E00	0.000	Rab31		RAB31	RAB31, member RAS oncogene family	Cytoplasm	enzyme
-1.675	0.00E00	0.000	Hyi		HYI	hydroxypyruvate isomerase (putative)	unknown	enzyme
-1.674	4.16E-06	0.000	Prss12		PRSS12	protease, serine, 12 (neurotrypsin, motopsin)	Extracellular Space	peptidase
-1.674	2.93E-11	0.000	Doc2a		DOC2A	double C2-like domains, alpha	Cytoplasm	transporter
-1.674	0.00E00	0.000	Hmgcll1		HMGCLL1	3-hydroxymethyl-3-methylglutaryl-CoA lyase-like 1	unknown	enzyme
-1.674	0.00E00	0.000	Tia1		TIA1	TIA1 cytotoxic granule-associated RNA binding protein	Nucleus	other
-1.672	0.00E00	0.000	Aplp1		APLP1	amyloid beta (A4) precursor-like protein 1	Extracellular Space	other
-1.672	0.00E00	0.000	Cercam		CERCAM	cerebral endothelial cell adhesion molecule	unknown	other
-1.671	4.11E-12	0.000	Mfsd6		MFSD6	major facilitator superfamily domain containing 6	unknown	other
-1.668	0.00E00	0.000	Tspan5	D	TSPAN5	tetraspanin 5	Plasma Membrane	other
-1.667	0.00E00	0.000	Panx1		PANX1	pannexin 1	Plasma Membrane	transporter
-1.666	3.96E-04	0.001	Kif6		KIF6	kinesin family member 6	Nucleus	other
-1.666	3.93E-04	0.001	Lypd6		LYPD6	LY6/PLAUR domain containing 6	Extracellular Space	other
-1.663	2.17E-04	0.001	Gm6297		Gm6297	predicted gene 6297	unknown	other
-1.662	0.00E00	0.000	Mapre3		MAPRE3	microtubule-associated protein, RP/EB family, member 3	Cytoplasm	enzyme
-1.661	0.00E00	0.000	2410066E13Rik		C7orf41	chromosome 7 open reading frame 41	unknown	other
-1.660	0.00E00	0.000	Gmip		GMIP	GEM interacting protein	Cytoplasm	enzyme
-1.659	0.00E00	0.000	Plat		PLAT	plasminogen activator, tissue	Extracellular Space	peptidase
-1.658	1.04E-02	0.022	Gm14634		Gm14634	predicted gene 14634	unknown	other
-1.658	8.41E-06	0.000	Unc5d		UNC5D	unc-5 homolog D (C. elegans)	Plasma Membrane	other
-1.658	1.38E-03	0.004	C030034I22Rik		C030034I22Rik	RIKEN cDNA C030034I22 gene	unknown	other
-1.658	1.77E-08	0.000	Fam198b	D	FAM198B	family with sequence similarity 198, member B	Cytoplasm	other
-1.655	7.25E-13	0.000	Lgals4		LGALS4	lectin, galactoside-binding, soluble, 4	Extracellular Space	other
-1.655	0.00E00	0.000	St7		ST7	suppression of tumorigenicity 7	unknown	other
-1.654	0.00E00	0.000	Fbf1		FBF1	Fas (TNFRSF6) binding factor 1	Nucleus	other
-1.653	0.00E00	0.000	Fam173a		FAM173A	family with sequence similarity 173, member A	unknown	other
-1.652	3.52E-08	0.000	Gpr75		GPR75	G protein-coupled receptor 75	Plasma Membrane	G-protein coupled receptor
-1.651	7.48E-05	0.000	D430041D05Rik		KIAA1549L	KIAA1549-like	Cytoplasm	other
-1.650	0.00E00	0.000	Sobp		SOBP	sine oculis binding protein homolog (Drosophila)	Nucleus	other
-1.650	0.00E00	0.000	Pitpnm1		PITPNM1	phosphatidylinositol transfer protein, membrane-associated 1	Cytoplasm	transporter
-1.650	0.00E00	0.000	9830001H06Rik		SOGA1	suppressor of glucose, autophagy associated 1	Extracellular Space	other
-1.650	0.00E00	0.000	Fbxo44		FBXO44	F-box protein 44	unknown	other
-1.649	5.53E-06	0.000	Sema3g		SEMA3G	sema domain, immunoglobulin domain (Ig), short basic domain, secreted, (semaphorin) 3G	unknown	other
-1.649	0.00E00	0.000	Trio		TRIO	trio Rho guanine nucleotide exchange factor	Plasma Membrane	kinase
-1.648	0.00E00	0.000	Zdhhc1		ZDHHC1	zinc finger, DHHC-type containing 1	Nucleus	enzyme
-1.647	2.84E-10	0.000	Tspyl5		TSPYL5	TSPY-like 5	unknown	other
-1.646	0.00E00	0.000	Sgcb		SGCB	sarcoglycan, beta (43kDa dystrophin-associated glycoprotein)	Plasma Membrane	other
-1.645	7.10E-03	0.016	Zfp786		ZNF786	zinc finger protein 786	Nucleus	other
-1.645	0.00E00	0.000	Tdrkh		TDRKH	tudor and KH domain containing	Cytoplasm	other
-1.645	1.84E-02	0.037	A330035P11Rik	D	A330035P11Rik	RIKEN cDNA A330035P11 gene	unknown	other
-1.644	0.00E00	0.000	Ndrg4		NDRG4	NDRG family member 4	unknown	other
-1.642	0.00E00	0.000	Golim4		GOLIM4	golgi integral membrane protein 4	Cytoplasm	other
-1.642	4.96E-03	0.011	C230037L18Rik		C230037L18Rik	RIKEN cDNA C230037L18 gene	unknown	other
-1.641	5.99E-07	0.000	Angpt1		ANGPT1	angiopoietin 1	Extracellular Space	growth factor
-1.641	1.90E-05	0.000	Kcnmb4		KCNMB4	potassium large conductance calcium-activated channel, subfamily M, beta member 4	Plasma Membrane	ion channel	tedisamil
-1.640	0.00E00	0.000	Gpx8		GPX8	glutathione peroxidase 8 (putative)	unknown	enzyme
-1.639	5.64E-03	0.013	Cdc20b		CDC20B	cell division cycle 20 homolog B (S. cerevisiae)	unknown	other
-1.638	1.44E-05	0.000	Tnfaip6		TNFAIP6	tumor necrosis factor, alpha-induced protein 6	Extracellular Space	other
-1.638	0.00E00	0.000	Tspan13		TSPAN13	tetraspanin 13	Plasma Membrane	other
-1.636	0.00E00	0.000	Klhl7		KLHL7	kelch-like 7 (Drosophila)	Nucleus	other
-1.636	0.00E00	0.000	Nxn		NXN	nucleoredoxin	Nucleus	enzyme
-1.635	5.13E-10	0.000	Purb		PURB	purine-rich element binding protein B	Nucleus	transcription regulator
-1.634	0.00E00	0.000	Tmem206		TMEM206	transmembrane protein 206	unknown	other
-1.633	0.00E00	0.000	Mll5		MLL5	myeloid/lymphoid or mixed-lineage leukemia 5 (trithorax homolog, Drosophila)	Nucleus	enzyme
-1.633	4.57E-14	0.000	Nipa1		NIPA1	non imprinted in Prader-Willi/Angelman syndrome 1	Plasma Membrane	other
-1.632	1.21E-04	0.000	Fam63b	D	FAM63B	family with sequence similarity 63, member B	unknown	transporter
-1.630	0.00E00	0.000	Tanc2		TANC2	tetratricopeptide repeat, ankyrin repeat and coiled-coil containing 2	Nucleus	transcription regulator
-1.630	0.00E00	0.000	Mllt3		MLLT3	myeloid/lymphoid or mixed-lineage leukemia (trithorax homolog, Drosophila); translocated to, 3	Nucleus	other
-1.628	0.00E00	0.000	Lemd2	D	LEMD2	LEM domain containing 2	Nucleus	other
-1.628	0.00E00	0.000	Rnft2		RNFT2	ring finger protein, transmembrane 2	unknown	other
-1.627	6.23E-06	0.000	Grin2c		GRIN2C	glutamate receptor, ionotropic, N-methyl D-aspartate 2C	Plasma Membrane	ion channel	dextromethorphan/guaifenesin, morphine/dextromethorphan, neramexane, bicifadine, delucemine, CR 2249, besonprodil, UK-240455, dextromethorphan/quinidine, ketamine, felbamate, memantine, orphenadrine, cycloserine, N-(2-indanyl)glycinamide, dextromethorphan, brompheniramine/dextromethorphan/pseudoephedrine, chlorpheniramine/dextromethorphan/phenylephrine, carbinoxamine/dextromethorphan/pseudoephedr…
-1.626	0.00E00	0.000	Yaf2		YAF2	YY1 associated factor 2	Nucleus	transcription regulator
-1.625	1.52E-02	0.031	Gm12279		Gm12279	predicted gene 12279	unknown	other
-1.622	1.32E-02	0.028	Jazf1	D	JAZF1	JAZF zinc finger 1	Nucleus	transcription regulator
-1.621	6.26E-08	0.000	1700088E04Rik		C22orf23	chromosome 22 open reading frame 23	unknown	other
-1.620	0.00E00	0.000	Zfp36l1		ZFP36L1	zinc finger protein 36, C3H type-like 1	Nucleus	transcription regulator
-1.619	0.00E00	0.000	Phc2		PHC2	polyhomeotic homolog 2 (Drosophila)	Nucleus	other
-1.618	1.34E-07	0.000	Hspa1l		HSPA1L	heat shock 70kDa protein 1-like	unknown	other
-1.617	0.00E00	0.000	Foxa2		FOXA2	forkhead box A2	Nucleus	transcription regulator
-1.617	1.39E-04	0.000	Angpt2		ANGPT2	angiopoietin 2	Extracellular Space	growth factor
-1.616	8.88E-16	0.000	Coro1a		CORO1A	coronin, actin binding protein, 1A	Cytoplasm	other
-1.616	0.00E00	0.000	Tmem136		TMEM136	transmembrane protein 136	unknown	other
-1.615	0.00E00	0.000	Dmpk		DMPK	dystrophia myotonica-protein kinase	Cytoplasm	kinase
-1.615	0.00E00	0.000	Synm		SYNM	synemin, intermediate filament protein	Cytoplasm	other
-1.614	0.00E00	0.000	Tmc7		TMC7	transmembrane channel-like 7	unknown	other
-1.613	3.50E-07	0.000	Letm2	D	LETM2	leucine zipper-EF-hand containing transmembrane protein 2	unknown	other
-1.612	0.00E00	0.000	Mcf2l		MCF2L	MCF.2 cell line derived transforming sequence-like	Cytoplasm	other
-1.611	0.00E00	0.000	Tspan6		TSPAN6	tetraspanin 6	Plasma Membrane	other
-1.610	1.11E-13	0.000	Sez6l	D	SEZ6L	seizure related 6 homolog (mouse)-like	Plasma Membrane	other
-1.610	6.66E-16	0.000	BC029722		BC029722	cDNA sequence BC029722	unknown	other
-1.610	2.22E-16	0.000	Adm		ADM	adrenomedullin	Extracellular Space	other
-1.609	0.00E00	0.000	Blcap		BLCAP	bladder cancer associated protein	unknown	other
-1.609	0.00E00	0.000	Zfp386		ZNF519	zinc finger protein 519	Nucleus	other
-1.608	0.00E00	0.000	Cpeb4	D	CPEB4	cytoplasmic polyadenylation element binding protein 4	Plasma Membrane	other
-1.608	0.00E00	0.000	Zscan2		ZSCAN2	zinc finger and SCAN domain containing 2	Nucleus	transcription regulator
-1.607	1.37E-06	0.000	Ptk6		PTK6	PTK6 protein tyrosine kinase 6	Cytoplasm	kinase	vandetanib
-1.607	1.90E-03	0.005	Nr4a2		NR4A2	nuclear receptor subfamily 4, group A, member 2	Nucleus	ligand-dependent nuclear receptor
-1.606	0.00E00	0.000	Hdac7		HDAC7	histone deacetylase 7	Nucleus	transcription regulator	tributyrin, belinostat, pyroxamide, vorinostat, romidepsin
-1.605	0.00E00	0.000	Tmed4		TMED4	transmembrane emp24 protein transport domain containing 4	Cytoplasm	transporter
-1.604	5.52E-08	0.000	Gucy1a2		GUCY1A2	guanylate cyclase 1, soluble, alpha 2	Cytoplasm	enzyme	nitroglycerin, isosorbide-5-mononitrate, isosorbide dinitrate, nitroprusside, isosorbide dinitrate/hydralazine
-1.604	4.17E-04	0.001	Sema3a		SEMA3A	sema domain, immunoglobulin domain (Ig), short basic domain, secreted, (semaphorin) 3A	Extracellular Space	other
-1.604	0.00E00	0.000	Lrp12		LRP12	low density lipoprotein receptor-related protein 12	Plasma Membrane	transmembrane receptor
-1.603	1.11E-15	0.000	Dixdc1		DIXDC1	DIX domain containing 1	Cytoplasm	other
-1.602	0.00E00	0.000	Dpf1		DPF1	D4, zinc and double PHD fingers family 1	Nucleus	other
-1.601	1.01E-07	0.000	Syncrip	D	SYNCRIP	synaptotagmin binding, cytoplasmic RNA interacting protein	Nucleus	other
-1.598	8.17E-06	0.000	Ophn1		OPHN1	oligophrenin 1	Cytoplasm	other
-1.597	0.00E00	0.000	Zfp286		ZNF286A	zinc finger protein 286A	Nucleus	other
-1.597	0.00E00	0.000	Snx18		SNX18	sorting nexin 18	Cytoplasm	transporter
-1.593	2.22E-16	0.000	Slc39a3		SLC39A3	solute carrier family 39 (zinc transporter), member 3	Plasma Membrane	transporter
-1.593	2.22E-16	0.000	Lrfn3		LRFN3	leucine rich repeat and fibronectin type III domain containing 3	unknown	other
-1.593	0.00E00	0.000	Irgq		IRGQ	immunity-related GTPase family, Q	unknown	other
-1.592	1.01E-02	0.022	Nme5		NME5	NME/NM23 family member 5	unknown	kinase
-1.592	6.66E-16	0.000	Cyth1		CYTH1	cytohesin 1	Cytoplasm	other
-1.592	1.14E-07	0.000	Cd200		CD200	CD200 molecule	Plasma Membrane	other
-1.592	2.83E-03	0.007	2900006K08Rik		C14orf45	chromosome 14 open reading frame 45	unknown	other
-1.591	0.00E00	0.000	Efr3b		EFR3B	EFR3 homolog B (S. cerevisiae)	unknown	other
-1.591	7.98E-09	0.000	Armcx6		ARMCX6	armadillo repeat containing, X-linked 6	unknown	other
-1.591	0.00E00	0.000	Fam116b		FAM116B	family with sequence similarity 116, member B	unknown	other
-1.591	0.00E00	0.000	Hdgfrp3		HDGFRP3	hepatoma-derived growth factor, related protein 3	Nucleus	other
-1.590	0.00E00	0.000	Efemp2		EFEMP2	EGF containing fibulin-like extracellular matrix protein 2	Extracellular Space	other
-1.586	1.04E-03	0.003	2810032G03Rik		2810032G03Rik	RIKEN cDNA 2810032G03 gene	unknown	other
-1.585	0.00E00	0.000	Alg2		ALG2	asparagine-linked glycosylation 2, alpha-1,3-mannosyltransferase homolog (S. cerevisiae)	Cytoplasm	enzyme
-1.584	0.00E00	0.000	Chrna7		CHRNA7	cholinergic receptor, nicotinic, alpha 7 (neuronal)	Plasma Membrane	transmembrane receptor	varenicline, ABT-089, isoflurane, mecamylamine, succinylcholine, rocuronium, doxacurium, amobarbital, mivacurium, pipecuronium, rapacuronium, metocurine, atracurium, cisatracurium, acetylcholine, nicotine, D-tubocurarine, arecoline, lobeline, enflurane, pancuronium, vecuronium
-1.583	0.00E00	0.000	Samd10		SAMD10	sterile alpha motif domain containing 10	unknown	other
-1.582	0.00E00	0.000	Plscr3		PLSCR3	phospholipid scramblase 3	Cytoplasm	enzyme
-1.582	0.00E00	0.000	Arg1		ARG1	arginase, liver	Cytoplasm	enzyme
-1.582	2.00E-02	0.040	Tax1bp3		TAX1BP3	Tax1 (human T-cell leukemia virus type I) binding protein 3	Nucleus	transcription regulator
-1.580	0.00E00	0.000	Dusp18		DUSP18	dual specificity phosphatase 18	Cytoplasm	phosphatase
-1.576	0.00E00	0.000	Thra		THRA	thyroid hormone receptor, alpha	Nucleus	ligand-dependent nuclear receptor	3,5-diiodothyropropionic acid, amiodarone, levothyroxine, L-triiodothyronine
-1.575	0.00E00	0.000	Adcy2		ADCY2	adenylate cyclase 2 (brain)	Plasma Membrane	enzyme
-1.575	1.02E-07	0.000	Rsph9		RSPH9	radial spoke head 9 homolog (Chlamydomonas)	unknown	other
-1.575	0.00E00	0.000	Rcn2		RCN2	reticulocalbin 2, EF-hand calcium binding domain	Cytoplasm	other
-1.574	1.06E-09	0.000	Kcna6		KCNA6	potassium voltage-gated channel, shaker-related subfamily, member 6	Plasma Membrane	ion channel
-1.573	0.00E00	0.000	Rgs12		RGS12	regulator of G-protein signaling 12	Nucleus	other
-1.572	2.74E-13	0.000	Nptx1		NPTX1	neuronal pentraxin I	Extracellular Space	other
-1.572	0.00E00	0.000	Tmcc1		TMCC1	transmembrane and coiled-coil domain family 1	unknown	other
-1.572	1.04E-02	0.022	Gjd3		GJD3	gap junction protein, delta 3, 31.9kDa	Plasma Membrane	transporter
-1.571	0.00E00	0.000	St3gal1		ST3GAL1	ST3 beta-galactoside alpha-2,3-sialyltransferase 1	Cytoplasm	enzyme
-1.571	0.00E00	0.000	B230312A22Rik		FAM214B	family with sequence similarity 214, member B	Nucleus	other
-1.570	0.00E00	0.000	Hspa4l		HSPA4L	heat shock 70kDa protein 4-like	Cytoplasm	other
-1.569	0.00E00	0.000	Lrp4		LRP4	low density lipoprotein receptor-related protein 4	Extracellular Space	other
-1.569	0.00E00	0.000	Lingo1		LINGO1	leucine rich repeat and Ig domain containing 1	Plasma Membrane	other
-1.569	2.33E-09	0.000	Tgfb3		TGFB3	transforming growth factor, beta 3	Extracellular Space	growth factor
-1.568	0.00E00	0.000	Frem2		FREM2	FRAS1 related extracellular matrix protein 2	Extracellular Space	other
-1.566	3.02E-14	0.000	Kctd1	D	KCTD1	potassium channel tetramerisation domain containing 1	Nucleus	transcription regulator
-1.566	0.00E00	0.000	Zc4h2		ZC4H2	zinc finger, C4H2 domain containing	unknown	other
-1.566	1.52E-02	0.031	Slc2a9		SLC2A9	solute carrier family 2 (facilitated glucose transporter), member 9	Plasma Membrane	transporter
-1.566	7.20E-05	0.000	AW551984		AW551984	expressed sequence AW551984	unknown	other
-1.566	0.00E00	0.000	Tmem170b		TMEM170B	transmembrane protein 170B	unknown	other
-1.565	5.92E-08	0.000	Adamts6		ADAMTS6	ADAM metallopeptidase with thrombospondin type 1 motif, 6	Extracellular Space	peptidase
-1.565	1.70E-06	0.000	Actc1		ACTC1	actin, alpha, cardiac muscle 1	Cytoplasm	enzyme
-1.565	0.00E00	0.000	Wbp1		WBP1	WW domain binding protein 1	Cytoplasm	other
-1.565	1.03E-06	0.000	Col9a3		COL9A3	collagen, type IX, alpha 3	Extracellular Space	other	collagenase clostridium histolyticum
-1.564	0.00E00	0.000	Trove2		TROVE2	TROVE domain family, member 2	Nucleus	other
-1.563	0.00E00	0.000	Six5		SIX5	SIX homeobox 5	Nucleus	transcription regulator
-1.560	0.00E00	0.000	Tmub2		TMUB2	transmembrane and ubiquitin-like domain containing 2	unknown	other
-1.559	4.65E-03	0.011	4930579K19Rik		4930579K19Rik	RIKEN cDNA 4930579K19 gene	unknown	other
-1.556	0.00E00	0.000	Apbb1		APBB1	amyloid beta (A4) precursor protein-binding, family B, member 1 (Fe65)	Cytoplasm	transcription regulator
-1.556	0.00E00	0.000	Metrnl		METRNL	meteorin, glial cell differentiation regulator-like	unknown	other
-1.555	3.25E-04	0.001	Gfra2		GFRA2	GDNF family receptor alpha 2	Plasma Membrane	transmembrane receptor
-1.555	8.63E-03	0.019	Kctd1	D	KCTD1	potassium channel tetramerisation domain containing 1	Nucleus	transcription regulator
-1.553	6.06E-09	0.000	Ajap1		AJAP1	adherens junctions associated protein 1	Plasma Membrane	other
-1.549	7.17E-13	0.000	Fam149a		FAM149A	family with sequence similarity 149, member A	unknown	other
-1.549	4.69E-05	0.000	Orai2		ORAI2	ORAI calcium release-activated calcium modulator 2	unknown	other
-1.544	4.59E-05	0.000	B3gat2		B3GAT2	beta-1,3-glucuronyltransferase 2 (glucuronosyltransferase S)	Cytoplasm	enzyme
-1.543	0.00E00	0.000	Id1		ID1	inhibitor of DNA binding 1, dominant negative helix-loop-helix protein	Nucleus	transcription regulator
-1.542	0.00E00	0.000	Nelf		NELF	nasal embryonic LHRH factor	Extracellular Space	other
-1.542	0.00E00	0.000	Smarce1		SMARCE1	SWI/SNF related, matrix associated, actin dependent regulator of chromatin, subfamily e, member 1	Nucleus	transcription regulator
-1.541	3.83E-06	0.000	Myo5b		MYO5B	myosin VB	Cytoplasm	enzyme
-1.541	0.00E00	0.000	Hdac11		HDAC11	histone deacetylase 11	Nucleus	transcription regulator	tributyrin, belinostat, pyroxamide, vorinostat, romidepsin
-1.541	6.66E-03	0.015	Cdh23		CDH23	cadherin-related 23	Plasma Membrane	transporter
-1.538	0.00E00	0.000	Tpmt		TPMT	thiopurine S-methyltransferase	Cytoplasm	enzyme
-1.537	0.00E00	0.000	Lrrc45		LRRC45	leucine rich repeat containing 45	Cytoplasm	other
-1.537	6.68E-05	0.000	4930480K23Rik		4930480K23Rik	RIKEN cDNA 4930480K23 gene	unknown	other
-1.536	6.55E-08	0.000	Usp31	D	USP31	ubiquitin specific peptidase 31	unknown	peptidase
-1.536	6.13E-07	0.000	Dock10		DOCK10	dedicator of cytokinesis 10	unknown	other
-1.535	1.57E-09	0.000	2310015A10Rik		2310015A10Rik	RIKEN cDNA 2310015A10 gene	unknown	other
-1.535	0.00E00	0.000	Bahcc1		BAHCC1	BAH domain and coiled-coil containing 1	unknown	other
-1.534	2.12E-02	0.042	Runx2		RUNX2	runt-related transcription factor 2	Nucleus	transcription regulator
-1.534	0.00E00	0.000	Igsf9		IGSF9	immunoglobulin superfamily, member 9	Plasma Membrane	other
-1.534	0.00E00	0.000	Ptprn		PTPRN	protein tyrosine phosphatase, receptor type, N	Plasma Membrane	phosphatase
-1.532	4.60E-14	0.000	Gpr137b		GPR137B	G protein-coupled receptor 137B	Plasma Membrane	other
-1.532	0.00E00	0.000	Msl3		MSL3	male-specific lethal 3 homolog (Drosophila)	Nucleus	transcription regulator
-1.531	0.00E00	0.000	Zkscan1		ZKSCAN1	zinc finger with KRAB and SCAN domains 1	Nucleus	transcription regulator
-1.530	0.00E00	0.000	Dagla		DAGLA	diacylglycerol lipase, alpha	Plasma Membrane	enzyme
-1.529	0.00E00	0.000	Pank3		PANK3	pantothenate kinase 3	Cytoplasm	kinase
-1.529	4.30E-05	0.000	Wnt5b	D	WNT5B	wingless-type MMTV integration site family, member 5B	Extracellular Space	other
-1.528	5.45E-11	0.000	1810049H13Rik		OXLD1	oxidoreductase-like domain containing 1	Cytoplasm	other
-1.528	0.00E00	0.000	Clmn		CLMN	calmin (calponin-like, transmembrane)	Cytoplasm	other
-1.528	3.04E-07	0.000	Ccdc96		CCDC96	coiled-coil domain containing 96	unknown	other
-1.528	0.00E00	0.000	Syn1		SYN1	synapsin I	Plasma Membrane	transporter
-1.528	6.45E-03	0.015	Gdf9		GDF9	growth differentiation factor 9	Extracellular Space	growth factor
-1.527	0.00E00	0.000	Palm		PALM	paralemmin	Plasma Membrane	other
-1.527	1.71E-04	0.001	Slc25a29		SLC25A29	solute carrier family 25 (mitochondrial carnitine/acylcarnitine carrier), member 29	Cytoplasm	transporter
-1.526	3.32E-06	0.000	Phactr1		PHACTR1	phosphatase and actin regulator 1	Cytoplasm	other
-1.525	3.13E-12	0.000	Aldh1b1		ALDH1B1	aldehyde dehydrogenase 1 family, member B1	Cytoplasm	enzyme
-1.524	1.69E-02	0.035	Gm16867		Gm16867	predicted gene, 16867	unknown	other
-1.522	0.00E00	0.000	Igf2	D	IGF2	insulin-like growth factor 2 (somatomedin A)	Extracellular Space	growth factor
-1.521	5.71E-05	0.000	Mpped1		MPPED1	metallophosphoesterase domain containing 1	unknown	other
-1.521	0.00E00	0.000	Cep170		CEP170	centrosomal protein 170kDa	Nucleus	other
-1.521	0.00E00	0.000	Ablim1		ABLIM1	actin binding LIM protein 1	Cytoplasm	other
-1.521	0.00E00	0.000	Gpr161		GPR161	G protein-coupled receptor 161	Plasma Membrane	G-protein coupled receptor
-1.520	0.00E00	0.000	Thap2		THAP2	THAP domain containing, apoptosis associated protein 2	Nucleus	other
-1.519	2.38E-11	0.000	Klhl29		KLHL29	kelch-like 29 (Drosophila)	unknown	other
-1.517	5.01E-13	0.000	Gas7		GAS7	growth arrest-specific 7	Cytoplasm	transcription regulator
-1.516	3.59E-07	0.000	Abca5		ABCA5	ATP-binding cassette, sub-family A (ABC1), member 5	Plasma Membrane	transporter
-1.515	1.79E-02	0.036	Ccdc19		CCDC19	coiled-coil domain containing 19	unknown	other
-1.514	1.04E-04	0.000	Tgfbr3	D	TGFBR3	transforming growth factor, beta receptor III	Plasma Membrane	kinase
-1.514	0.00E00	0.000	Fhod3		Fhod3	formin homology 2 domain containing 3	Nucleus	other
-1.512	6.36E-12	0.000	Oscp1		OSCP1	organic solute carrier partner 1	Extracellular Space	other
-1.512	1.21E-13	0.000	Zfp697		ZNF697	zinc finger protein 697	unknown	other
-1.512	5.61E-07	0.000	Fign		FIGN	fidgetin	Nucleus	other
-1.512	0.00E00	0.000	Phlpp1		PHLPP1	PH domain and leucine rich repeat protein phosphatase 1	Cytoplasm	enzyme
-1.510	7.93E-13	0.000	Inha		INHA	inhibin, alpha	Extracellular Space	growth factor
-1.508	0.00E00	0.000	Cotl1		COTL1	coactosin-like 1 (Dictyostelium)	Cytoplasm	other
-1.507	8.95E-14	0.000	Slc35e4		SLC35E4	solute carrier family 35, member E4	unknown	other
-1.505	0.00E00	0.000	Fndc4		FNDC4	fibronectin type III domain containing 4	unknown	other
-1.505	7.23E-13	0.000	Nudt7		NUDT7	nudix (nucleoside diphosphate linked moiety X)-type motif 7	Cytoplasm	enzyme
-1.505	1.83E-02	0.037	Gm12454		Gm12454	predicted gene 12454	unknown	other
-1.504	3.11E-15	0.000	St7l		ST7L	suppression of tumorigenicity 7 like	unknown	other
-1.501	2.04E-04	0.001	Plcb1		PLCB1	phospholipase C, beta 1 (phosphoinositide-specific)	Cytoplasm	enzyme
-1.501	1.92E-08	0.000	Tbx2		TBX2	T-box 2	Nucleus	transcription regulator
-1.501	0.00E00	0.000	Bicd2		BICD2	bicaudal D homolog 2 (Drosophila)	Cytoplasm	other
-1.500	0.00E00	0.000	Tsc22d3		TSC22D3	TSC22 domain family, member 3	Nucleus	other
-1.500	2.15E-14	0.000	Meox1		MEOX1	mesenchyme homeobox 1	Nucleus	transcription regulator
-1.500	0.00E00	0.000	Manea		MANEA	mannosidase, endo-alpha	Cytoplasm	enzyme
-1.500	0.00E00	0.000	Grina		GRINA	glutamate receptor, ionotropic, N-methyl D-aspartate-associated protein 1 (glutamate binding)	unknown	ion channel
-1.499	0.00E00	0.000	Igsf8		IGSF8	immunoglobulin superfamily, member 8	Plasma Membrane	other
-1.497	2.02E-14	0.000	Zfp454		ZNF454	zinc finger protein 454	Nucleus	other
-1.496	5.37E-14	0.000	Ghr		GHR	growth hormone receptor	Plasma Membrane	transmembrane receptor	GH1, pegvisomant, somatrem
-1.496	0.00E00	0.000	Efnb1		EFNB1	ephrin-B1	Plasma Membrane	other
-1.495	0.00E00	0.000	Lamb2		LAMB2	laminin, beta 2 (laminin S)	Extracellular Space	enzyme
-1.494	1.47E-08	0.000	S1pr3		S1PR3	sphingosine-1-phosphate receptor 3	Plasma Membrane	G-protein coupled receptor	fingolimod
-1.494	1.11E-15	0.000	Zfp580		ZNF580	zinc finger protein 580	Nucleus	other
-1.493	0.00E00	0.000	2700089E24Rik		2700089E24Rik	RIKEN cDNA 2700089E24 gene	unknown	other
-1.493	1.69E-03	0.004	Kctd1	D	KCTD1	potassium channel tetramerisation domain containing 1	Nucleus	transcription regulator
-1.493	1.96E-05	0.000	Lum		LUM	lumican	Extracellular Space	other
-1.491	0.00E00	0.000	Cux1		CUX1	cut-like homeobox 1	Nucleus	transcription regulator
-1.491	0.00E00	0.000	Nfil3		NFIL3	nuclear factor, interleukin 3 regulated	Nucleus	transcription regulator
-1.491	0.00E00	0.000	Crim1		CRIM1	cysteine rich transmembrane BMP regulator 1 (chordin-like)	Extracellular Space	kinase
-1.489	9.12E-06	0.000	Tcerg1l		TCERG1L	transcription elongation regulator 1-like	unknown	other
-1.489	3.64E-04	0.001	H2-Q10		H2-Q10	histocompatibility 2, Q region locus 10	unknown	other
-1.489	1.43E-04	0.000	Cldn5		CLDN5	claudin 5	Plasma Membrane	other
-1.488	0.00E00	0.000	Lpl		LPL	lipoprotein lipase	Cytoplasm	enzyme	nicotinic acid, lovastatin/niacin
-1.488	0.00E00	0.000	Acpl2		ACPL2	acid phosphatase-like 2	unknown	phosphatase
-1.487	8.87E-05	0.000	Pgcp		CPQ	carboxypeptidase Q	Extracellular Space	peptidase
-1.487	0.00E00	0.000	Slain1		SLAIN1	SLAIN motif family, member 1	unknown	other
-1.486	0.00E00	0.000	Zfp397		ZNF397	zinc finger protein 397	Nucleus	transcription regulator
-1.486	1.93E-07	0.000	Srsf12		SRSF12	serine/arginine-rich splicing factor 12	Nucleus	other
-1.486	1.89E-08	0.000	E2f2		E2F2	E2F transcription factor 2	Nucleus	transcription regulator
-1.485	1.14E-06	0.000	1700048O20Rik		1700048O20Rik	RIKEN cDNA 1700048O20 gene	unknown	other
-1.485	0.00E00	0.000	Cdc25b		CDC25B	cell division cycle 25 homolog B (S. pombe)	Nucleus	phosphatase
-1.484	1.23E-05	0.000	Leng9		LENG9	leukocyte receptor cluster (LRC) member 9	unknown	other
-1.484	1.22E-04	0.000	Fbxo45		FBXO45	F-box protein 45	Plasma Membrane	other
-1.483	0.00E00	0.000	Irx3		IRX3	iroquois homeobox 3	Nucleus	transcription regulator
-1.483	0.00E00	0.000	Ptpdc1		PTPDC1	protein tyrosine phosphatase domain containing 1	Extracellular Space	phosphatase
-1.482	0.00E00	0.000	Zbtb5		ZBTB5	zinc finger and BTB domain containing 5	Nucleus	other
-1.482	1.77E-10	0.000	Thbd		THBD	thrombomodulin	Plasma Membrane	transmembrane receptor
-1.480	8.18E-03	0.018	Lrrc23		LRRC23	leucine rich repeat containing 23	Plasma Membrane	other
-1.480	0.00E00	0.000	Zfp329		ZNF329	zinc finger protein 329	unknown	other
-1.479	1.50E-04	0.000	Wnt5b	D	WNT5B	wingless-type MMTV integration site family, member 5B	Extracellular Space	other
-1.475	5.26E-05	0.000	Pitx1		PITX1	paired-like homeodomain 1	Nucleus	transcription regulator
-1.475	0.00E00	0.000	Sirt4		SIRT4	sirtuin 4	Cytoplasm	enzyme
-1.475	0.00E00	0.000	Ttyh2		TTYH2	tweety homolog 2 (Drosophila)	unknown	ion channel
-1.474	1.49E-05	0.000	Rsph3a		RSPH3	radial spoke 3 homolog (Chlamydomonas)	unknown	other
-1.474	2.49E-04	0.001	Ntf3		NTF3	neurotrophin 3	Extracellular Space	growth factor
-1.474	0.00E00	0.000	Plxnb2		PLXNB2	plexin B2	Plasma Membrane	transmembrane receptor
-1.473	0.00E00	0.000	Ube2d1		UBE2D1	ubiquitin-conjugating enzyme E2D 1	Cytoplasm	enzyme
-1.473	4.31E-03	0.010	Sv2c		SV2C	synaptic vesicle glycoprotein 2C	Plasma Membrane	other
-1.471	0.00E00	0.000	Pvrl1		PVRL1	poliovirus receptor-related 1 (herpesvirus entry mediator C)	Plasma Membrane	other
-1.470	0.00E00	0.000	Ccng2		CCNG2	cyclin G2	Nucleus	other
-1.470	0.00E00	0.000	Asphd2		ASPHD2	aspartate beta-hydroxylase domain containing 2	unknown	enzyme
-1.470	7.08E-05	0.000	Tbx6		TBX6	T-box 6	Nucleus	transcription regulator
-1.469	0.00E00	0.000	Fkbp14		FKBP14	FK506 binding protein 14, 22 kDa	Cytoplasm	enzyme
-1.468	0.00E00	0.000	Cerk		CERK	ceramide kinase	Plasma Membrane	kinase
-1.468	0.00E00	0.000	Chd7		CHD7	chromodomain helicase DNA binding protein 7	Nucleus	enzyme
-1.467	5.30E-10	0.000	Gm17491		Gm17491	predicted gene, 17491	unknown	other
-1.467	7.40E-03	0.016	Wnt5b	D	WNT5B	wingless-type MMTV integration site family, member 5B	Extracellular Space	other
-1.466	0.00E00	0.000	Ttc23		TTC23	tetratricopeptide repeat domain 23	unknown	other
-1.465	2.59E-06	0.000	Ng23		SAPCD1	suppressor APC domain containing 1	unknown	other
-1.464	4.61E-06	0.000	Fam124a		FAM124A	family with sequence similarity 124A	unknown	other
-1.463	0.00E00	0.000	Sgce		SGCE	sarcoglycan, epsilon	Plasma Membrane	other
-1.462	1.04E-10	0.000	Pold4		POLD4	polymerase (DNA-directed), delta 4, accessory subunit	Nucleus	enzyme
-1.462	0.00E00	0.000	Dtx3		DTX3	deltex homolog 3 (Drosophila)	Cytoplasm	other
-1.462	0.00E00	0.000	Rnf208		RNF208	ring finger protein 208	unknown	other
-1.461	4.31E-14	0.000	Cdc42ep1		CDC42EP1	CDC42 effector protein (Rho GTPase binding) 1	Extracellular Space	other
-1.461	4.59E-05	0.000	4921536K21Rik		C5orf52	chromosome 5 open reading frame 52	unknown	other
-1.460	4.62E-12	0.000	Mon1a		MON1A	MON1 homolog A (yeast)	unknown	other
-1.459	0.00E00	0.000	Csrnp3		CSRNP3	cysteine-serine-rich nuclear protein 3	Nucleus	transcription regulator
-1.459	2.03E-07	0.000	Pcsk9		PCSK9	proprotein convertase subtilisin/kexin type 9	Extracellular Space	peptidase
-1.458	2.57E-04	0.001	Tmem200b		TMEM200B	transmembrane protein 200B	unknown	other
-1.457	3.36E-13	0.000	Nlgn2	D	NLGN2	neuroligin 2	Plasma Membrane	enzyme
-1.455	9.59E-13	0.000	Ifngr2		IFNGR2	interferon gamma receptor 2 (interferon gamma transducer 1)	Plasma Membrane	transmembrane receptor	interferon gamma-1b
-1.455	2.26E-03	0.006	Alx1		ALX1	ALX homeobox 1	Nucleus	transcription regulator
-1.454	0.00E00	0.000	Armcx2		ARMCX2	armadillo repeat containing, X-linked 2	unknown	other
-1.454	2.65E-12	0.000	Mfsd4		MFSD4	major facilitator superfamily domain containing 4	unknown	other
-1.453	5.21E-12	0.000	Abcd2		ABCD2	ATP-binding cassette, sub-family D (ALD), member 2	Cytoplasm	transporter
-1.453	9.95E-09	0.000	Tnfaip3		TNFAIP3	tumor necrosis factor, alpha-induced protein 3	Nucleus	enzyme
-1.453	0.00E00	0.000	Pcbp3		PCBP3	poly(rC) binding protein 3	Nucleus	other
-1.451	1.14E-03	0.003	Gad1		GAD1	glutamate decarboxylase 1 (brain, 67kDa)	Cytoplasm	enzyme
-1.451	0.00E00	0.000	Zfp68		Zfp68	zinc finger protein 68	Nucleus	other
-1.448	0.00E00	0.000	Aig1	D	AIG1	androgen-induced 1	unknown	other
-1.448	0.00E00	0.000	2610020H08Rik		LOC81691	exonuclease NEF-sp	Nucleus	enzyme
-1.447	2.05E-02	0.041	Gm13845		Gm13845	predicted gene 13845	unknown	other
-1.446	0.00E00	0.000	Basp1		BASP1	brain abundant, membrane attached signal protein 1	Nucleus	transcription regulator
-1.446	5.25E-06	0.000	Gm13421		Gm13421	predicted gene 13421	unknown	other
-1.446	0.00E00	0.000	Nf1		NF1	neurofibromin 1	Cytoplasm	other
-1.446	4.69E-04	0.001	Gm12663		Gm12663	predicted gene 12663	unknown	other
-1.444	6.96E-06	0.000	Lrrc8b	D	LRRC8B	leucine rich repeat containing 8 family, member B	unknown	other
-1.443	1.37E-03	0.004	5430405H02Rik		5430405H02Rik	RIKEN cDNA 5430405H02 gene	unknown	other
-1.440	0.00E00	0.000	Cask		CASK	calcium/calmodulin-dependent serine protein kinase (MAGUK family)	Plasma Membrane	kinase
-1.440	0.00E00	0.000	Vamp2		VAMP2	vesicle-associated membrane protein 2 (synaptobrevin 2)	Plasma Membrane	other	botulinum toxin type B
-1.440	0.00E00	0.000	Taz		TAZ	tafazzin	Nucleus	enzyme
-1.440	1.29E-03	0.003	Spag8		SPAG8	sperm associated antigen 8	Cytoplasm	other
-1.439	8.22E-15	0.000	Slc22a23		SLC22A23	solute carrier family 22, member 23	unknown	transporter
-1.439	2.22E-16	0.000	Zfp90		ZFP90	zinc finger protein 90 homolog (mouse)	Nucleus	other
-1.438	4.19E-09	0.000	Rasl11a		RASL11A	RAS-like, family 11, member A	Nucleus	other
-1.437	0.00E00	0.000	Rims2		RIMS2	regulating synaptic membrane exocytosis 2	Plasma Membrane	other
-1.436	0.00E00	0.000	Mterfd3		MTERFD3	MTERF domain containing 3	Cytoplasm	transcription regulator
-1.436	5.55E-06	0.000	Fhad1		FHAD1	forkhead-associated (FHA) phosphopeptide binding domain 1	unknown	other
-1.436	0.00E00	0.000	Mapre2		MAPRE2	microtubule-associated protein, RP/EB family, member 2	Cytoplasm	other
-1.435	7.85E-12	0.000	Camk2d		CAMK2D	calcium/calmodulin-dependent protein kinase II delta	Cytoplasm	kinase
-1.435	5.37E-13	0.000	Nkd1		NKD1	naked cuticle homolog 1 (Drosophila)	unknown	other
-1.435	0.00E00	0.000	Dvl1		DVL1	dishevelled, dsh homolog 1 (Drosophila)	Cytoplasm	other
-1.434	1.46E-12	0.000	Pcbd1		PCBD1	pterin-4 alpha-carbinolamine dehydratase/dimerization cofactor of hepatocyte nuclear factor 1 alpha	Nucleus	transcription regulator
-1.433	0.00E00	0.000	Fyn		FYN	FYN oncogene related to SRC, FGR, YES	Plasma Membrane	kinase	dasatinib
-1.433	2.96E-05	0.000	Chst7		CHST7	carbohydrate (N-acetylglucosamine 6-O) sulfotransferase 7	Cytoplasm	enzyme
-1.433	4.57E-05	0.000	Acyp2		ACYP2	acylphosphatase 2, muscle type	Cytoplasm	enzyme
-1.432	7.21E-03	0.016	Fam154b		FAM154B	family with sequence similarity 154, member B	unknown	other
-1.432	2.54E-03	0.006	Gsto2		GSTO2	glutathione S-transferase omega 2	Cytoplasm	enzyme
-1.432	0.00E00	0.000	Ppp1r14a		PPP1R14A	protein phosphatase 1, regulatory (inhibitor) subunit 14A	Cytoplasm	other
-1.431	2.73E-14	0.000	Zfp189		ZNF189	zinc finger protein 189	Nucleus	transcription regulator
-1.430	0.00E00	0.000	Stra6		STRA6	stimulated by retinoic acid gene 6 homolog (mouse)	Plasma Membrane	other
-1.429	2.70E-06	0.000	Eln		ELN	elastin	Extracellular Space	other
-1.429	0.00E00	0.000	Fam63b	D	FAM63B	family with sequence similarity 63, member B	unknown	transporter
-1.429	2.69E-03	0.007	4933407K13Rik		4933407K13Rik	RIKEN cDNA 4933407K13 gene	unknown	other
-1.429	6.01E-05	0.000	Zfp422	D	ZNF22	zinc finger protein 22	Nucleus	other
-1.428	4.44E-16	0.000	C630004H02Rik		C17orf28	chromosome 17 open reading frame 28	Plasma Membrane	other
-1.428	2.22E-16	0.000	Chga		CHGA	chromogranin A (parathyroid secretory protein 1)	Extracellular Space	other
-1.427	7.75E-06	0.000	Egfr		EGFR	epidermal growth factor receptor	Plasma Membrane	kinase	cetuximab, AEE 788, panitumumab, BMS-599626, ARRY-334543, XL647, canertinib, gefitinib, HKI-272, PD 153035, lapatinib, vandetanib, erlotinib
-1.427	0.00E00	0.000	Sema6b		SEMA6B	sema domain, transmembrane domain (TM), and cytoplasmic domain, (semaphorin) 6B	Plasma Membrane	other
-1.427	7.55E-03	0.017	Mrps33		MRPS33	mitochondrial ribosomal protein S33	Cytoplasm	other
-1.426	0.00E00	0.000	Dnajb4		DNAJB4	DnaJ (Hsp40) homolog, subfamily B, member 4	Nucleus	other
-1.426	0.00E00	0.000	Spock2		SPOCK2	sparc/osteonectin, cwcv and kazal-like domains proteoglycan (testican) 2	Extracellular Space	other
-1.424	0.00E00	0.000	Vgll4		VGLL4	vestigial like 4 (Drosophila)	Nucleus	other
-1.424	2.69E-03	0.007	Zfp133-ps		Zfp133-ps	zinc finger protein 133, pseudogene	unknown	other
-1.423	1.89E-02	0.038	Fas		FAS	Fas (TNF receptor superfamily, member 6)	Plasma Membrane	transmembrane receptor
-1.423	0.00E00	0.000	Pam		PAM	peptidylglycine alpha-amidating monooxygenase	Plasma Membrane	enzyme
-1.423	7.72E-13	0.000	Rasa3		RASA3	RAS p21 protein activator 3	Plasma Membrane	ion channel
-1.422	0.00E00	0.000	Shisa4		SHISA4	shisa homolog 4 (Xenopus laevis)	unknown	other
-1.422	3.29E-10	0.000	Kctd21		KCTD21	potassium channel tetramerisation domain containing 21	unknown	other
-1.422	3.77E-06	0.000	Clec2l		CLEC2L	C-type lectin domain family 2, member L	unknown	other
-1.421	0.00E00	0.000	Capn2		CAPN2	calpain 2, (m/II) large subunit	Cytoplasm	peptidase
-1.421	0.00E00	0.000	Fzd2		FZD2	frizzled family receptor 2	Plasma Membrane	G-protein coupled receptor
-1.420	2.81E-10	0.000	Tcp11l1		TCP11L1	t-complex 11 (mouse)-like 1	Cytoplasm	other
-1.420	0.00E00	0.000	Plce1		PLCE1	phospholipase C, epsilon 1	Cytoplasm	enzyme
-1.420	2.19E-08	0.000	Tmem176a		TMEM176A	transmembrane protein 176A	unknown	other
-1.419	0.00E00	0.000	Zswim6		ZSWIM6	zinc finger, SWIM-type containing 6	unknown	other
-1.418	7.33E-03	0.016	Gm17388		Gm17388	predicted gene, 17388	unknown	other
-1.417	8.04E-03	0.018	Mybph		MYBPH	myosin binding protein H	Cytoplasm	other
-1.416	2.40E-05	0.000	Slc16a12		SLC16A12	solute carrier family 16, member 12 (monocarboxylic acid transporter 12)	unknown	other
-1.416	0.00E00	0.000	Jam3		JAM3	junctional adhesion molecule 3	Plasma Membrane	other
-1.416	0.00E00	0.000	Syt17		SYT17	synaptotagmin XVII	Plasma Membrane	other
-1.415	0.00E00	0.000	Gdi1		GDI1	GDP dissociation inhibitor 1	Cytoplasm	other
-1.415	0.00E00	0.000	Tsga10		TSGA10	testis specific, 10	Cytoplasm	other
-1.415	0.00E00	0.000	Carhsp1		CARHSP1	calcium regulated heat stable protein 1, 24kDa	Cytoplasm	other
-1.414	0.00E00	0.000	Abhd8		ABHD8	abhydrolase domain containing 8	unknown	enzyme
-1.413	0.00E00	0.000	Ndnl2		NDNL2	necdin-like 2	Nucleus	other
-1.413	3.02E-05	0.000	St3gal6		ST3GAL6	ST3 beta-galactoside alpha-2,3-sialyltransferase 6	Cytoplasm	enzyme
-1.413	0.00E00	0.000	Rnf157	D	RNF157	ring finger protein 157	unknown	other
-1.412	0.00E00	0.000	Nat9		NAT9	N-acetyltransferase 9 (GCN5-related, putative)	unknown	other
-1.412	2.50E-02	0.049	B230398E01Rik		B230398E01Rik	RIKEN cDNA B230398E01 gene	unknown	other
-1.411	0.00E00	0.000	Ranbp6		RANBP6	RAN binding protein 6	Cytoplasm	other
-1.410	0.00E00	0.000	Rbm4b		RBM4B	RNA binding motif protein 4B	Nucleus	other
-1.409	0.00E00	0.000	G6pc3		G6PC3	glucose 6 phosphatase, catalytic, 3	Cytoplasm	phosphatase
-1.408	1.07E-02	0.023	Dnase1l2		DNASE1L2	deoxyribonuclease I-like 2	Extracellular Space	enzyme
-1.407	5.57E-06	0.000	Pcsk5		PCSK5	proprotein convertase subtilisin/kexin type 5	Extracellular Space	peptidase
-1.407	6.11E-05	0.000	A930005H10Rik		A930005H10Rik	RIKEN cDNA A930005H10 gene	unknown	other
-1.407	0.00E00	0.000	Gpc1		GPC1	glypican 1	Plasma Membrane	transmembrane receptor
-1.406	0.00E00	0.000	Ptplad1		PTPLAD1	protein tyrosine phosphatase-like A domain containing 1	Cytoplasm	other
-1.406	8.55E-09	0.000	Efemp1		EFEMP1	EGF containing fibulin-like extracellular matrix protein 1	Extracellular Space	enzyme
-1.406	0.00E00	0.000	Eml5		EML5	echinoderm microtubule associated protein like 5	unknown	other
-1.405	0.00E00	0.000	Axin2		AXIN2	axin 2	Cytoplasm	other
-1.405	0.00E00	0.000	Cd44		CD44	CD44 molecule (Indian blood group)	Plasma Membrane	enzyme
-1.405	0.00E00	0.000	Col4a1		COL4A1	collagen, type IV, alpha 1	Extracellular Space	other	collagenase clostridium histolyticum
-1.404	2.97E-07	0.000	Kdr		KDR	kinase insert domain receptor (a type III receptor tyrosine kinase)	Plasma Membrane	kinase	AEE 788, sunitinib, cediranib, pazopanib, axitinib, XL647, CEP 7055, BMS-582664, CHIR-265, tivozanib, OSI-930, telatinib, vatalanib, sorafenib, vandetanib, pegaptanib
-1.403	8.89E-07	0.000	2300009A05Rik		C15orf61	chromosome 15 open reading frame 61	unknown	other
-1.403	1.32E-03	0.003	Fam198b	D	FAM198B	family with sequence similarity 198, member B	Cytoplasm	other
-1.403	0.00E00	0.000	1300018J18Rik		SELO	selenoprotein O	Extracellular Space	enzyme
-1.402	5.87E-08	0.000	Wdr78		WDR78	WD repeat domain 78	unknown	other
-1.402	0.00E00	0.000	Col11a1		COL11A1	collagen, type XI, alpha 1	Extracellular Space	other	collagenase clostridium histolyticum
-1.401	0.00E00	0.000	Sema3b		SEMA3B	sema domain, immunoglobulin domain (Ig), short basic domain, secreted, (semaphorin) 3B	Extracellular Space	other
-1.401	2.42E-03	0.006	4930455C21Rik	D	TIMMDC1	translocase of inner mitochondrial membrane domain containing 1	Cytoplasm	other
-1.400	0.00E00	0.000	Boc		BOC	Boc homolog (mouse)	Plasma Membrane	other
-1.400	0.00E00	0.000	Leprel4		LEPREL4	leprecan-like 4	Nucleus	other
-1.400	0.00E00	0.000	Hs3st1		HS3ST1	heparan sulfate (glucosamine) 3-O-sulfotransferase 1	Cytoplasm	enzyme
-1.399	0.00E00	0.000	Khdrbs3		KHDRBS3	KH domain containing, RNA binding, signal transduction associated 3	Nucleus	other
-1.397	7.26E-12	0.000	Ppp1r12b		PPP1R12B	protein phosphatase 1, regulatory subunit 12B	Cytoplasm	phosphatase
-1.396	2.22E-16	0.000	Trim62		TRIM62	tripartite motif containing 62	unknown	other
-1.396	0.00E00	0.000	Lrfn4		LRFN4	leucine rich repeat and fibronectin type III domain containing 4	unknown	other
-1.396	0.00E00	0.000	Sat2		SAT2	spermidine/spermine N1-acetyltransferase family member 2	Plasma Membrane	enzyme
-1.395	0.00E00	0.000	Tspan14		TSPAN14	tetraspanin 14	unknown	other
-1.395	0.00E00	0.000	Gabbr1	D	GABBR1	gamma-aminobutyric acid (GABA) B receptor, 1	Plasma Membrane	G-protein coupled receptor	baclofen
-1.395	0.00E00	0.000	Stk39		STK39	serine threonine kinase 39	Nucleus	kinase
-1.395	0.00E00	0.000	Zbtb46		ZBTB46	zinc finger and BTB domain containing 46	Nucleus	other
-1.394	0.00E00	0.000	Smarca2		SMARCA2	SWI/SNF related, matrix associated, actin dependent regulator of chromatin, subfamily a, member 2	Nucleus	transcription regulator
-1.394	0.00E00	0.000	C130021I20Rik		C130021I20Rik	Riken cDNA C130021I20 gene	unknown	other
-1.393	0.00E00	0.000	Fsd1l		FSD1L	fibronectin type III and SPRY domain containing 1-like	unknown	other
-1.392	1.80E-14	0.000	Uggt2		UGGT2	UDP-glucose glycoprotein glucosyltransferase 2	Cytoplasm	enzyme
-1.391	0.00E00	0.000	Slc6a15		SLC6A15	solute carrier family 6 (neutral amino acid transporter), member 15	Plasma Membrane	transporter
-1.391	4.75E-14	0.000	Necab3		NECAB3	N-terminal EF-hand calcium binding protein 3	Cytoplasm	other
-1.390	5.22E-03	0.012	Chrng		CHRNG	cholinergic receptor, nicotinic, gamma (muscle)	Plasma Membrane	transmembrane receptor	ABT-089, isoflurane, mecamylamine, succinylcholine, rocuronium, doxacurium, mivacurium, pipecuronium, rapacuronium, metocurine, atracurium, cisatracurium, acetylcholine, nicotine, D-tubocurarine, arecoline, enflurane, pancuronium, vecuronium
-1.390	0.00E00	0.000	Amn1		AMN1	antagonist of mitotic exit network 1 homolog (S. cerevisiae)	Plasma Membrane	other
-1.389	0.00E00	0.000	Sorcs2	D	SORCS2	sortilin-related VPS10 domain containing receptor 2	Plasma Membrane	transporter
-1.389	1.41E-04	0.000	Arl10	D	ARL10	ADP-ribosylation factor-like 10	unknown	other
-1.389	4.86E-08	0.000	Tmem86b		TMEM86B	transmembrane protein 86B	Cytoplasm	enzyme
-1.389	0.00E00	0.000	Tspan7		TSPAN7	tetraspanin 7	Plasma Membrane	other
-1.388	3.94E-04	0.001	Pih1d2		PIH1D2	PIH1 domain containing 2	unknown	other
-1.387	9.04E-05	0.000	Kcnj11		KCNJ11	potassium inwardly-rectifying channel, subfamily J, member 11	Plasma Membrane	ion channel	minoxidil, metformin/repaglinide, glyburide/metformin, glipizide/metformin, tolbutamide, glipizide, glyburide, tolazamide, acetohexamide, chlorpropamide, glimepiride, repaglinide, phentolamine, nateglinide
-1.385	2.96E-08	0.000	Fam89a		FAM89A	family with sequence similarity 89, member A	unknown	other
-1.385	5.55E-15	0.000	4933427D14Rik		KIAA0753	KIAA0753	Cytoplasm	other
-1.384	1.83E-10	0.000	Gm15545		Gm15545	predicted gene 15545	unknown	other
[truncated: 6,004 more rows]
